# Supplementary material for: Global Analysis Reveals Families of Chemical Motifs Enriched for hERG Inhibitors
Source: PLoS One. 2015 Feb 20;10(2):e0118324. doi: 10.1371/journal.pone.0118324 (PMC4336329; doi:10.1371/journal.pone.0118324)
Supplement: S1 Dataset — (XLSX) [file pone.0118324.s001.xlsx]

## Sheet: Charged Blocker PubChem SID
PubChem Substance ID
22415345
17511807
22407428
17505055
22414857
17515816
22406713
17510054
22413898
14729571
17508514
22412755
17432205
17516373
22415391
22414727
22414854
22415284
17511081
17433311
17416396
17512932
22415389
22415355
14740966
17432512
22413822
4252325
14732815
22405590
22416818
22409958
22413784
17505323
22415294
22415306
22415363
17510895
17414855
22413029
17515470
22412743
22413188
22413182
17511372
22405326
22403981
22415291
22414564
17504684
22414861
22413917
17508219
17509881
17510306
17514512
17511889
17510790
17511433
22415561
17508229
22415595
22413535
22415559
22413555
17510796
22415346
22415386
22415133
22415396
22415274
17505052
17515869
22404160
4246688
4249831
22415359
22405148
22415259
17510966
22401685
17510897
14734410
22415380
22411900
22415169
22415387
22415229
22414729
17509882
22413600
22414649
17510060
22412803
22412703
17508156
17510288
22413191
22415287
22415151
22415176
17515564
22411600
17517023
22415162
17515820
14731652
17515817
22413547
22415225
22407781
17432435
17509520
22415352
17512495
17433386
17511386
22403986
22415206
17434005
22412552
22412754
17517024
22415286
22412742
22415369
22401391
17513104
17507035
22416282
17514171
22404723
22404458
17514743
17516593
22413163
22416401
22413220
22413949
22409160
17508662
22410127
17515620
22411771
17516383
17432974
17503845
22416191
22412541
22416418
22416320
22416030
17516894
22404174
22415816
22415802
22403210
17504150
17431906
22416415
17432962
22403126
22415778
22403949
22404087
17508160
22414779
17433569
22415761
17432941
22401228
17513814
17513200
14729719
17434102
22412298
22416125
22415832
22416405
22416253
22404577
17515734
22414591
22414949
17433674
22413134
22403512
17515155
17514205
22405259
17515321
22403929
17432767
22407326
17432944
22416387
17513469
22407849
17433080
22409369
22415980
22416149
22415875
17514602
22407911
22415801
17510601
17517357
17512628
22404507
17506286
17506967
17506708
17504455
22416005
22416378
17512604
17516838
17432087
22413424
22416667
22406361
22411605
17505571
22409007
17508397
22416498
22409471
17514925
22411928
17513346
22404397
22407119
22404389
22403128
22403777
22403135
22414780
22404012
17513771
17514166
22413908
17432945
22416483
22403832
22408049
22414592
22406459
22403136
22416395
22404316
22412228
22413028
22403303
22405167
22406480
17507191
22407164
17510595
24800571
24800115
24840838
24800233
24800404
24822366
24799672
22412115
24830787
24814449
24786303
22413627
24800227
24790209
24800485
24800216
24799769
24799666
24800703
24781105
22403727
24799501
24814250
24800393
24799584
24787872
22401548
24793209
24800809
24800337
24812450
24812449
24783952
24800752
22415703
24811842
22405345
24816047
22413901
17506804
24790408
24799993
24812170
24798561
22402878
24781295
24798683
24783001
24798567
24798847
24798706
24798340
24798896
24800124
24781312
7968057
7968970
7968768
7965316
7965253
7970688
7970916
7976035
4264075
17414330
4245698
24840873
4243440
4244238
14742385
14730520
17415305
14745545
14745640
14736519
4248146
4250787
859977
852244
858827
863914
4256041
864608
852357
17387697
26667478
16953184
4258787
860068
17414870
17407197
853667
7975325
24841043
853281
14726596
4248806
4247101
859070
24838913
4244193
14734466
846557
842360
14731080
14738980
4261484
4251008
850712
847768
864255
846969
860081
847067
14736521
853148
4242592
3713001
4247795
17387792
850132
3711520
843885
17411905
858681
14745452
859825
17387475
24839298
14742088
858965
14729408
850596
4258614
4244774
17387791
14731698
7974090
14734397
846120
4243047
26667698
4243304
7977676
14742355
4250414
4248328
858872
4242467
14732364
14746657
4242361
26668289
4252211
14720833
858231
857411
843374
14720875
14728336
859237
844742
852001
14733591
852233
14734387
26668040
26667669
17401521
860110
851169
14732478
858103
16953979
858168
4249048
859558
14736157
859047
857659
852829
14726934
14746978
14720938
14733712
858485
4241720
17415426
14735595
857900
858112
849645
17403465
14735932
14730462
859970
17386753
14721295
4241931
17387219
4251788
14721228
4241949
14739373
14721252
14721261
14721291
14739446
14725787
858913
846638
860112
14732603
24840840
14727472
3715565
7969295
17415602
14739726
860527
856353
14741223
17415615
17407545
14739449
14726986
3717090
14743946
844956
3712199
4241014
3714661
17385728
4247392
4248178
14739438
17387609
4264846
26667622
14721602
14737278
24841107
846020
7973656
852105
860846
7978362
3712102
860991
14734535
857174
849670
14735162
17401426
26724822
860894
850492
14733198
865063
14735403
864901
860986
17387866
14721619
14723906
847655
865012
857655
4246602
14744170
14741102
14718880
14731327
857291
26724805
864737
865226
14721821
17408736
14724089
26669275
7976840
7977123
3712376
842376
843255
14724585
4255908
4265502
17413153
17403244
14724571
17388234
862761
24839154
7977632
17407736
3716857
7975255
845327
17407590
4243657
24838750
844484
853498
844802
3712609
7972388
859168
7978355
843011
17407735
14736348
3713664
17386683
862614
3711703
17407710
4265318
17408604
17407640
17407583
850713
26667417
4262480
17387568
3717636
14730979
14736961
14733963
17407763
17407821
17413195
26670726
3713078
17406871
846987
14742923
7975873
14732532
14742861
14742571
865224
14746140
17407633
17410436
24824158
51087856
24824230
24823940
17407141
24824114
51087857
26732119
26732239
56322689
26732237
49645497
56322658
26732277
56322657
56317239
26732140
26732328
24824329
26732083
56317200
26732112
26732381
26732268
26732078
26732286
26732305
56462919
56463473
56463600
56463714
56462934
56462928
26732270
26732062
26732069
24824244
26732269
24824237
26732312
26732074
26732144
26732309
26732368
24824290
26732098
26732389
26732310
24824300
49668129
51087855
51089733
26732249
56463609
26732311
56463471
56463683
26732136
56463770
56462964
24824117
56462921
56462961
51089734
49715904
49824563
49668106
49715909
49715873
49724760
49715867
49668128
17407408
50086029
50086535
50086692
50086017
50086026
50086023
49668200
49668076
50086007
50086008
50086533
49716341
49668135
49668078
49668167
50086013
50086690
49668048
49668197
49716343
26724144
49733396
49827648
49668098
26732159
26732087
24824113
26732369
24824266
51087896
24824241
26724137
26724130
49668163
49668164
49668109
49668108
26724140
26724141
26724145
26724128
49668166
49668136
49668097
50085725
49680979
49815737
57269203
51089910
51089732
26732376
26732342
17407272
56462918
56463479
51087912
51089870
51089736
17407407
24824115
51087848
51087863
49736591
24824311
24823965
24824326
24824289
24823994
56462960
46500032
49668189
24824235
56463481
17407413
17407411
51089762
51087849
24824298
51087881
51087851
26731952
49645496
26732379
49713831
49715872
26732390
46500033
49732734
49829149
49820786
49724756
49729255
49668168
56322776
50086027
50086605
49668144
49713827
46500344
49681637
49681626
46500376
46500449
56463173
49681686
49681735
49681608
56463218
46500399
49681582
56463616
56463248
56463333
56463363
56422461
56463597
56463138
56463282
56463240
56463457
56463519
56463562
56463221
856000
56463174
56422183
56422397
56422433
26732644
56463164
56422189
855921
56463215
56422172
56320722
855668
56422383
56463026
56463300
50086439
51088232
49735959
7964858
7965893
7969892
49723069
49723063
7968862
7968312
49721406
24838422
14734799
4240804
846731
17401713
4246705
26667647
17416253
7970919
7967869
7967868
7970324
7966082
24819431
7964929
49721683
7964611
7971000
49735670
7971452
7971775
14735599
7967291
14735222
7971685
858089
845779
4242611
17403396
857957
858163
17401169
4240888
843045
14744930
7974241
860245
842370
14743756
852257
4245936
853313
847420
858050
14746168
850255
845292
17408685
4248135
14734817
17386898
851218
14725558
17387046
848776
4243483
4251759
851808
7974930
17386069
17416172
847662
17408096
17386820
851932
26668313
17386908
17402568
14725300
4246945
4242666
14726421
842607
848999
845424
17401125
858150
14725031
26668530
858720
26668529
26668704
26724531
864771
7974602
17386348
847062
3714801
857663
844900
858200
852437
14734678
17416258
863044
14741887
14734928
858389
14739324
14739264
14725360
4242665
859164
14732175
4243049
863604
863523
17386006
857804
14725506
14725509
17386055
17386817
17403351
14743230
17403527
17416240
4240890
17388421
865761
14745584
14740941
16953546
14737642
14743427
16953856
14739129
866084
866018
7967225
14738456
861902
865563
865802
17386646
4241039
4242322
4244125
4243077
4247171
4248571
4249315
4241563
4240790
14720634
17410939
17414745
14723590
865514
24838309
24838214
856938
866066
4250256
24841380
24840764
24840939
17387263
17407894
26667595
844963
4263121
17408128
17406908
17388049
850222
14737265
14744172
14731725
14741978
14732303
14720508
3713519
14737277
843558
844840
26668882
26668881
14739347
7977040
14724052
864879
17413423
14741409
14730765
14721731
14721740
14721748
14734199
24840708
24841100
17408372
861051
14722039
14742006
26724514
14722111
4264906
864699
864620
4241866
865076
864618
7973573
4262566
7965008
864774
852668
4244594
14723680
4242762
14737279
14743820
14741251
4240883
7972034
24838278
17403659
14736557
17408413
4241621
24838293
26724584
4251611
14719094
4250959
4241736
845427
51088196
4265830
7973222
14735551
861086
859098
4242664
861983
860940
4247146
4246202
848002
852127
4249327
4251712
4242638
4246179
4247939
4243959
861882
17388310
4242137
4249593
4242962
4248554
865549
4245458
859488
17409524
845661
4258721
14743162
26668768
850981
17401159
17414659
14719138
24838247
4243669
4250265
852935
859562
14743038
861697
4243349
853286
4246282
4241510
845550
865861
865979
3717369
865964
17401865
861310
7965581
843282
850993
845747
842957
858074
861198
865601
14723568
859206
26668743
861150
859431
26724868
845668
3716609
17414593
7968356
848352
845816
844603
17415064
14730234
4242136
7977151
4251491
851973
842377
3717582
862297
4246861
17416227
862521
4263943
7974337
14730843
14742779
862057
14738029
14732051
17416275
14745311
4248348
14733457
4246108
14738037
861986
26669475
14745867
4249927
17416144
14742720
14743370
4254623
4262094
7973197
4260742
14741422
17410396
4258498
4257058
4257961
17416281
852181
14736592
14732367
4243326
17412203
857902
14738330
14732458
859823
14734779
4260183
7977539
14741741
17412202
4246922
17401513
14722792
14745870
4243526
7976536
7972032
7975789
14743011
14734086
14743155
17406986
17411699
17415187
14738033
14739740
7977325
14743339
7973088
14737914
17415058
4244756
14745910
7978163
17408241
861998
4261209
14739848
14738035
17411689
17411692
17413466
17414883
17415833
4265284
17412688
17411695
7976914
4258611
7973380
16952845
4243912
14722673
4262445
14743328
14741717
856135
4259098
7972815
859973
852631
14724267
17386684
17413212
848475
49721354
49676610
49720612
49731366
7965369
7965390
7968890
7969384
26724771
7970060
7968292
14737994
7965897
17515818
17515790
17506443
7966684
7964957
7968423
7969338
7967429
22411939
17510951
46500722
24838563
49734730
7968340
14737178
26724498
7967414
7964780
7967835
7966463
24838391
7966820
7965715
7967433
24838597
24819175
7966963
7965655
7966878
7967165
7965640
7966088
7966024
7967012
7966992
7965947
49718698
17506468
17517001
17515840
17508045
17517026
17416344
17512723
22415975
17515798
22413162
17512621
17505559
22406695
17507244
17503952
22403131
22406994
17513809
22415769
17431710
22414085
17507092
17512796
22406329
7966823
7966497
49828374
49828277
24823952
49820024
49820125
14726783
14741376
4242667
847412
853083
851685
3714967
852715
14727688
14727380
14727426
14733810
14732424
858350
14729480
864613
24840867
4248761
24840880
859003
856911
860735
4248355
17413763
851398
860217
848526
14727266
857377
4247958
4262921
4247258
865533
865669
14742663
850947
848514
4244735
16953265
14741028
844228
4248889
843066
14724184
844353
842621
4246339
864776
14741695
24839037
859979
847415
850374
852608
51090467
51090035
51090461
51086665
51090031
51086066
51086828
51090463
51086833
51089310
51089366
51086065
51085306
51086831
51090396
51086250
51090029
51086248
51086246
51086244
51086056
51086670
49721636
49737734
49827825
49816309
49721710
49722174
49737232
49737275
49818074
49721230
49816953
49723566
49720411
49827062
51090367
49816353
51089367
51086413
51087129
51086987
51086411
51090372
51086412
51086422
49723527
49732391
49732124
49732573
49719098
49736747
49721446
49717295
49818440
49720989
49736682
49719071
49732482
49732128
49732607
49737152
49732441
49732218
49720579
51086986
49720356
49732392
49825285
49718943
49825604
49825593
49737324
49718638
49718641
49827132
49819320
49817896
49826425
49720281
49736861
49736868
49720323
49720555
49737295
49736897
49736878
49822389
49822109
49823272
49822107
49720947
49719284
49736813
49826385
49722170
49732698
49718461
49719183
49732447
49719195
49736685
49723641
49733586
49719033
49826067
49819265
49826520
49817695
49817697
49718994
51086061
51086060
51090033
51086247
51086057
49719030
49825515
49825363
49818447
49818434
49825493
49816907
49818439
49818436
49818445
49818429
49826211
49718991
49718295
49818750
49720543
49720345
49718983
49719207
49718864
49720840
49819485
49723552
49732546
49732250
49721114
51086913
49827619
50085852
49820876
50085832
49819388
49820983
49817877
49817872
49720358
49718008
49732547
49720511
49718633
49723387
50086566
49826185
49818076
51085311
51085310
51090432
51085307
51085305
49825513
49817711
49718284
49817845
49720500
49720903
51089361
51089360
49821129
49817698
51089015
51085309
51089999
49737652
49732211
49732249
49718079
49816338
49721017
49737481
49719026
49720849
51087132
49719213
51086979
51089364
49719210
49718964
49718345
49817915
49817199
49818268
49821531
49827618
49826396
49816946
49818065
49826368
49818733
49732030
49815892
49723743
49825489
49816954
49827033
49818255
49720470
49736741
49817874
49737159
49718305
49732442
49819497
49720350
49720541
49819067
49718286
49826938
49825313
49818116
49818017
49826376
49828140
51090468
49818588
51086673
49719105
49732614
49819522
49718522
49732531
51086260
49816251
49819501
49819446
49718311
49719113
49732488
49732553
49732340
49720373
49721224
49732487
49720654
49723521
49718314
49719274
22401340
22414721
17434059
17510894
17514790
24802223
24784919
24814141
24821471
24812214
14730493
24821363
24786624
24800355
17512904
22401730
24800081
24812342
17433230
24785969
22412556
22402764
24790455
24812064
24799649
24799013
24789971
24799814
24812109
24798788
24798799
24799012
24828031
24783913
17511746
22408868
24800539
24800001
24783175
17508583
24799395
24812735
24800201
24813300
24789040
24813614
24787742
24799417
17512186
24830337
22412209
17512166
24800197
22412218
24799813
24799630
17512370
24799442
17505233
24814049
24813202
24800074
24812321
24795674
24799679
24798708
24787873
24799602
24781555
24783950
24800295
24800350
24786138
24784206
24799353
24786203
24784921
24784920
24784119
24800335
24800263
24800435
24822105
24790697
24800329
24784911
17433142
24800460
24786687
24785264
24800348
24799277
24785166
24799644
24813719
24783730
17512046
22402936
24800653
24790634
24800476
24806990
22412856
24799399
24799328
24800448
22402763
24800780
24800613
24800748
24800655
24785530
24800572
24800772
24786107
24798454
22410143
24799787
17506178
17511620
24800079
24799282
24799967
24802852
24787931
24785831
24805482
24787744
24800717
24784733
24800810
24799333
24805530
22403515
24800569
24800310
24798873
24781262
24784298
24799490
17431482
24800072
24799915
24800205
24799880
24818141
17509904
17504368
24815506
24784774
17511621
24799348
24799444
24799289
24800209
24795692
24799513
17515989
24799227
24799916
24799403
24799253
24799652
24799728
24796444
24799773
24800034
24799382
24799523
24799802
24799852
24789153
24789283
24791008
24800274
24800361
24800364
24822249
24800193
24789175
24800152
24800038
24799538
24799563
24784443
24799556
24799308
24814386
24800667
17514826
22404233
24830672
24800123
24805976
24800133
17504170
24787920
24800714
24799325
24799933
24799323
24800354
24799788
24800030
24799659
24799833
24799452
24799645
24800250
24829743
22403369
22405452
24820483
22403280
24806792
24799947
24816603
24800679
24799717
24799908
24799361
24800099
24815775
24800016
17504369
24822842
24799579
24799722
24800345
24799684
24799406
24806018
24799697
24826710
24782026
7971388
49723053
49723066
49735818
49645937
47197514
47197431
47197727
47197562
47197306
47197369
47197647
49645789
47197222
47197723
47197384
47197677
47197492
47197699
49644721
47197490
47197281
47197870
47197512
47197349
49646553
47197748
47197257
49646060
47197691
47197220
47197449
47197376
47197371
47197667
47197471
47197749
47197563
47197863
47197654
47197862
49644343
47197579
47197091
47197426
47197767
47197650
49644980
47203725
47198349
47197622
47197751
47197644
47197571
47197790
47197377
47199703
47199731
47197472
47197569
47197407
49642966
47197108
47197742
47199859
47199977
47199823
47197788
47197427
47197113
47197679
47197397
47197270
47199841
47197260
47197684
47197360
47197678
47200110
47199882
47197114
47197671
47197286
47199791
47199871
47197652
47199956
47199932
47197299
47200005
47197534
47199793
47197642
47197478
47197162
47199849
47199853
47197573
47197118
47197229
47199867
47200090
47197780
47200041
47197388
47199911
47197461
47199722
47199767
47197209
47199734
47197303
49642839
47197391
47197755
47197685
47197409
47197448
47197784
47197302
47197502
47197153
47197276
47197351
47197283
47200519
47197188
47197766
47196477
47196592
47197046
47196241
47196557
47198281
[truncated: 2,720 more rows]

## Sheet: Neutral Blocker PubChem SID
PubChem Substance ID
22416829
17504689
17506992
17511498
17507225
17507152
22416895
17431437
17512026
17506379
17506796
17513682
22402922
17509646
17511410
22416663
22416652
4243970
17511834
17512301
17507720
17509305
22408733
22412844
22416714
17507872
17510579
17431805
17513210
17509755
17434074
17432664
17504072
22404404
17509405
22404161
17432998
17509851
4252103
22416827
22410880
22415619
22415519
22409912
17517213
17510771
17513076
22415739
17508266
22411464
22415195
22416794
17506896
17513291
22415505
17514641
22412459
17515195
17508527
17513442
17516321
17506522
22408555
17432757
22411622
17513676
22408556
22409306
22409246
22404157
14721995
22410864
22406359
17509391
17511064
17513289
22405897
17510282
17510688
22406494
17431785
17512422
22413759
17516227
17514679
22404125
17507347
17514725
22408854
22403713
17508712
22410620
17510315
22402180
22408397
17514832
22416978
22408907
17514244
17509798
17509794
22415735
22414369
22407215
22407079
17510722
17503947
17513347
17514834
22406419
22413700
22403201
22413752
17515587
22402741
17506773
17510641
17512603
22407751
17508027
17510637
859110
17515657
22408740
22402824
22415938
22415541
22408566
17513506
22401219
17513345
17513617
17515492
17432600
17511286
17432696
17515464
22403820
17516503
17515625
17508766
17514142
22407226
17513866
17512568
17515614
22415892
22409323
17506834
22403871
17507001
22411836
22408799
17514047
17514172
17516594
22416326
22413141
17510996
22407114
22413701
14734638
17433623
22408919
22406977
22402826
17431608
17510593
22406859
22404353
22403947
17506606
22415908
17507291
22404510
17513838
17514050
17513896
17513871
22403869
17513900
17512952
22411029
17506663
17511304
22404244
17512566
22410477
17510721
17515578
22416616
17415853
17512629
22406121
22415919
22416066
22408244
22408190
22408243
851390
22405160
17433944
22416152
17503994
17516132
22405699
22403217
22410725
22412896
22410735
17514972
22405966
17509155
22405178
17507431
22409069
22416720
22416599
14729564
22412898
22415731
22411344
17432115
22415793
17511689
22415789
22404191
22412887
17513882
22409320
22405626
22415854
22414209
17505708
17514764
17505158
24800000
17513668
24814870
24799669
24791109
24807583
24807826
17506254
22406311
24800712
24799755
24806790
24795869
24792293
24799642
24800234
24783049
22404684
24799546
22403279
24798303
24796097
24799987
17510500
22413769
22415437
17505185
17509301
24799363
24808174
24821868
24781339
24790040
22405366
24799545
24791295
22402834
17508896
24800776
24840400
24817827
22415482
24838582
49678283
7968157
7971523
17515276
859686
863918
17401315
14729760
4248728
4244990
24839152
14746713
4246039
4249114
4261572
4248395
14745281
4243628
16952697
864146
4243723
24840876
4241040
4244341
3711977
14731223
14745550
4243287
4256792
864177
4247269
864130
4241168
14746595
17402272
856072
864313
17385777
864053
4257024
14744071
4258317
7977635
7966200
847240
4264483
864096
17411943
17411800
14743776
7972362
26724780
4240963
4252355
17403002
856420
4242552
863962
4257841
14746404
3712897
4262308
848059
7976758
862232
856243
853030
7974404
864214
864034
14725684
4262420
4244877
864552
849135
4255260
4255858
858920
849465
843884
17386131
4249923
14729757
863845
4248868
17414118
17414520
864357
17387706
17410641
859708
26667642
4264876
4245868
14729605
26668604
17414328
4265474
17411425
4245929
4245040
4241937
4240780
859785
17402448
26669067
4252156
4250127
4247582
4249294
859795
3714487
4257924
26669618
4250461
4262878
4250622
4262077
17387868
17412344
14742443
14730070
4241310
26724694
26668237
17387539
14727218
17413754
26669180
846878
14721069
4264652
14740390
849008
4261378
17412644
14739091
3717322
26667681
4250397
856994
14726541
14721264
14727545
846221
4261989
17386370
14734026
3712946
845537
14726777
14732291
14736361
851425
14746269
853001
3713741
852757
850131
14721108
14721127
4242933
4258030
14725843
14720931
856878
14728384
857136
26667615
851051
4245886
842278
850229
860690
860397
14731482
860297
859063
7976851
14747003
849919
860082
24840765
14727074
860407
16953298
14721288
4256945
14721270
4255404
14727035
14731384
14735835
859745
3714114
859936
851277
14721272
26724892
14727178
24840874
26668101
14745719
14746852
3713869
3715348
4256248
17401582
845358
852662
17388097
14744707
847276
17415610
26668393
24839900
14736951
17412852
14727104
14726937
4257946
14726882
14733689
4264370
851037
24839737
17388087
26668691
4245744
17408536
853475
860216
16953671
4256204
859330
849269
843351
844685
848085
844282
845915
843406
14732540
14743985
14727566
858675
3717982
4245057
14726900
3716478
24840706
856765
51089356
17413243
24839979
859561
3713050
26667602
17413235
26669083
26668506
26668672
852615
4258172
26668484
14727192
14723689
14736793
14735797
14721601
14721615
7975511
14722150
17409843
843653
17387824
3713237
7966667
842715
864788
865056
3711476
853192
26724508
861080
860978
864687
3717907
4246985
861015
3717489
14746223
849787
4240978
3711740
864933
14737244
14721456
865380
865479
26724641
26724762
845248
860926
46500751
848077
14738591
864887
864704
4245087
4264836
14722060
14733147
7978150
14722053
14721717
17410166
865232
17410276
847476
17410773
17408014
14742552
850168
4265323
843049
4258688
4251103
14735318
14721980
865043
26724609
26724585
26726088
4255625
26667796
844800
17406951
14744002
14721927
14722012
3715426
846936
17410213
14742559
4247534
14744163
14738051
4259122
3715867
17387514
14727308
17386720
26668914
7976302
3713004
3715014
3713744
7971010
17412277
847564
3711237
852609
14724298
26668570
3714183
850481
17407615
846190
26668128
4241696
14737065
17411671
857664
7977057
7975864
17416188
17407923
3713987
862809
17412458
14723167
17412270
24839701
26667784
4262393
26667880
24840231
4260913
862727
17415950
3715489
17413579
3714467
3715826
3715759
7972953
17401195
850679
4244105
14731966
4247772
14724294
4261430
844118
7972258
17387048
17411838
26668995
17387349
7975683
24838340
17409120
14724811
7977782
24840123
24839997
17406712
17413180
26668035
4246956
17409121
17411744
14724423
56322919
4261236
17415391
24779768
24779738
24825160
56436712
24824705
24824891
49648571
49648652
49648567
24841588
24824921
56318766
56316818
56316813
56317202
24824970
56317199
26732072
26732308
26732380
46501358
26732079
26732121
24779747
24825152
26732307
26731760
24824903
26732304
26725529
26731852
26731890
26731872
26725552
26731891
26731855
47196859
47197036
47197031
26731840
26731829
24824842
26731828
26731821
26731895
46500125
26731850
46501110
26731856
49737646
56318834
46501352
46501357
46501364
56318757
56322701
24708111
24779715
49815789
26725400
49713908
26725518
49713939
49668112
26725546
47200224
49828606
50085721
26732107
26731750
49718792
47196439
49734296
49826956
49815730
49734169
57269162
24779781
24841489
24841583
24779779
24779724
24779792
49818191
51085168
49714003
49734298
26660150
46500124
24708184
47196808
24841503
49648566
14728711
49736406
49713981
49713947
49734297
49648777
24779784
26725421
24824906
24824781
24779751
56322696
24824961
49734173
24824667
49640631
26725417
26659817
17407230
24707905
47197035
56462819
24841519
47197026
56462830
50086863
24841609
26725516
50085735
49732741
24824908
24779743
24824897
49713920
56317203
56436749
49681554
56463671
56463773
56463213
56422151
7966084
7966458
49676528
49677942
24839065
22411761
24819953
7971079
7971667
24840681
24841055
24840780
26668626
4246270
4248182
7969514
7971533
7965727
7970793
24839233
49680091
7971405
7966769
49676473
49723791
7970906
7969707
24838229
14738309
26669724
14740259
26669768
14737566
14738308
7971149
7971004
7970489
7969414
17515274
24815440
14738100
17515280
4265620
3715713
865787
863720
7975000
861069
14725188
7975421
3714497
848471
14746288
849600
863192
863156
14747172
14732876
14725165
4261748
4258275
863437
14726158
14731195
862883
4242047
17412360
4249747
26668815
847139
14742916
4260946
3716526
4257704
26668340
7975148
17387526
4264989
7975570
4245139
7972564
847700
14745136
4250534
863185
24840502
849682
4260634
863145
14722196
863481
17402659
17415679
863029
863017
14725859
14725417
7976913
4247687
14725875
7972550
863208
17413775
4258661
4264692
7975250
17414999
24838672
26669577
3714685
24840052
4241393
846746
7978193
7972549
4242801
14746559
14740159
14740786
14739840
14737581
46500782
3711425
17415256
17385709
17415400
858574
14744252
26724798
14732918
14738518
17415832
14726148
4261894
842131
24840473
24840356
7978103
24840049
861613
17415414
14737580
14726102
862972
861607
7975787
24838526
24838671
24838744
14746886
864632
7975785
843215
14722311
14744027
14725479
863153
7974119
863002
14722332
863028
858052
17402749
4241401
17414953
14726273
7973110
864990
858443
863327
17386023
17401330
863722
24841403
24840848
17387076
16952978
17388591
14745612
17415436
4241685
857958
4263919
863630
14743413
14746573
3715002
863452
17402709
7978091
17408114
14725867
14737579
863322
848503
17386864
858463
4243738
7974382
4257342
17414972
17411060
4262885
17414901
17410255
856528
3711606
4251637
4249660
865562
3712043
866101
4249037
865668
24839771
865542
14730228
14740722
14732059
14746267
848516
17402868
14738459
14741826
17409703
4245305
865495
14720812
7972229
4252296
24841064
859876
7972041
26668444
26724753
24841284
24841094
26724711
26724813
24841391
14737025
4241000
14743110
26668209
14741896
844067
864908
17408098
14721623
4243558
14718901
14733005
14735127
3711219
17409203
17407939
4248264
14722094
14721899
861071
864819
853241
4260256
848396
848860
4247711
849258
26667606
860805
865227
865240
853170
17415672
14745463
14721471
26669157
865188
3715433
14738342
842589
847425
4244445
844284
4241426
850372
4249397
844515
865212
14734022
26669222
14735799
4249950
4243216
864635
853016
3717050
844927
17413298
14736826
14722059
24840027
864830
848229
24841286
7965151
3716668
14723669
14733884
14723801
3713153
26724844
4262210
14724084
17408065
17401471
3712053
864921
857246
4264359
14744641
844944
14727917
17401466
14739393
4262456
3716040
849992
14721807
844346
14733196
864793
24839783
24840555
24839829
24839779
14735669
851363
17409877
3716123
7977880
17388301
861459
861443
17402796
17402727
4247331
4248094
4252001
14735087
4265797
17408457
14728281
4256289
844160
7974897
847452
17402491
17402168
14735173
14743000
14741284
14740242
4257073
4261706
7968144
4256751
3717704
24841294
4264452
16953863
16953507
16953052
24841278
861510
843699
24838189
866152
865675
865169
17414784
4249485
865869
861356
865804
7973519
861477
861163
17385627
17409497
17409572
861547
14742644
865958
14718945
865767
865701
861867
865321
861194
17403473
17409393
17409498
17401373
17401374
17409697
14745510
16953541
17402789
17411160
4259479
17414804
861549
843855
17414680
17401313
865021
865759
26667811
3713923
3713536
17414580
7971983
843257
4248769
14742051
14741720
14720635
861734
856496
4261290
26668839
861342
857935
14738458
14743667
864707
7973860
861348
14737520
17415211
4241734
861653
861783
24838321
4241130
14746993
26724718
865456
14737014
17401202
4244485
862086
26670267
861672
4251244
17409432
7975021
26726111
26726107
4251134
861921
24840723
852762
862293
24838729
846424
851567
4265485
846372
14740495
14745773
14737436
844562
847941
14741821
17402048
17412906
14741392
846153
862433
850945
4247799
14731578
4244716
26668497
857458
17408676
14744293
14730353
844400
14736878
26667890
4242468
4241820
4251373
14729298
852785
14735540
14743393
4247496
14741749
17408748
14745781
862163
14745657
14741470
851919
853411
14736652
3715792
14737977
4264964
850146
4251105
862270
4245385
4257852
4243491
17412716
14736653
862424
14743056
851119
847238
4258441
848739
14741745
862522
14734112
26668557
14734151
14722800
862499
17388056
17413255
14729876
3711767
847777
850971
4251102
14737917
14734780
850281
848413
14735638
14741668
4245930
17411415
17413098
14735582
14735635
862417
860505
17387524
4261357
14729325
14741819
862346
862677
16952653
863380
14741664
14739486
16952911
56423598
862687
26669138
849573
3715291
4265127
14742943
14737360
4261769
4261370
4242060
14732967
853574
846720
14742940
4252245
4240522
17402410
24839465
17412699
14742979
24839088
861744
17414530
17415412
17414542
860998
14741131
14743192
3713885
14738376
4264534
14743196
4245873
14742980
14733411
842400
3715194
14741713
4243083
24840963
26668008
849903
4259286
14740984
7965013
7967306
7967664
7967199
14735518
14735513
7967055
14735523
24838696
14738689
14731526
14736105
14733515
17401954
7964774
14738099
24815501
14733377
24838847
14735522
7967913
14729174
14737142
22408552
22411237
22411232
17506380
22406084
22400600
26724810
7966720
7966930
22409558
22409592
22405607
17510697
24838450
7967542
7968647
7968750
7965404
24820039
24819708
24819142
24819219
22411797
22411879
24838217
24838646
7965876
7967342
7968829
7965725
26724907
7965124
17514633
17510314
17513292
17509654
17507325
22402032
22403826
17512655
17513865
22404193
17512719
17504259
17506153
22401957
22403961
17512849
49823149
49825012
49826786
49820606
49823302
49822599
49822883
49823187
56463369
49822829
49821524
49822637
49822082
49825135
50085665
49822639
49822554
49816163
49821076
842471
846009
844691
14721018
4251946
848084
26667767
14725830
844196
14727386
850058
14740715
845252
850384
14736125
851688
14721419
14721234
4258978
860057
846458
860123
4258831
17413654
17413363
4251183
860685
4243324
842763
17415595
14727233
4257096
849581
850237
4247333
842316
853588
850250
849697
842689
845377
14727306
850959
26667692
864825
857313
14723713
14719216
14723762
14727448
864942
4256434
4254971
852132
843100
4244573
4244241
3714291
26668837
4242016
26724743
847411
842693
4247434
17411265
4250949
4250958
7971969
4251081
848407
17415418
4259085
862563
14729857
853296
4248442
14735640
4250875
852858
850319
4262816
4240583
850940
860058
4247048
862551
3711127
14724520
857775
847731
3711199
846351
3713243
4256339
848265
51089056
51085508
51085895
49825690
49817667
49817672
49737230
49733491
49826393
49733571
49723375
49816478
49823962
49826889
49737489
51090309
49732251
49733653
49718946
49718496
49819045
49721979
49732227
49737148
49732692
49732098
49721288
49732298
49721459
49736872
49818315
49825670
49825360
49818578
49816129
49720915
49724313
49819709
49823009
49822390
49817805
49826711
49822902
49827366
49822419
49822404
49823296
49732164
49721014
49720787
49732556
49732359
49717991
49733779
49719323
49720483
49732543
49825563
49822029
49819671
49819708
49818258
49821908
49828507
49737510
49718557
49737406
49822400
49818500
49827097
49823662
49732537
49717868
49732384
49724347
49823295
49737608
49819906
49737400
49824332
49825802
49826993
49816642
49819255
49720427
49723370
49826549
49723737
49816998
49825359
49737639
49828006
49736865
49724097
49826362
49723629
49720588
49718014
49737286
49817753
49828007
49819399
49817106
50085531
50085582
50086590
49819718
49816666
49826391
49819725
49827511
49828158
49818202
49826223
49821483
49825552
49818593
49737662
49720416
50086428
50085540
50086565
49822811
49736779
49822426
49720844
49826710
49732483
49719048
49732311
49816893
51089786
49723446
49819662
49819666
49737493
49737690
49737420
49737478
49719034
49732162
49827461
49818246
49817521
49819613
49819627
49816696
49818027
49819629
49819640
49818161
49819647
49825511
49822176
49816772
49819606
49815990
49819615
49828711
49826968
49815953
49815960
49826442
49816559
49821355
49817129
49818266
49816030
49816131
49818980
49818968
49827172
49818977
49819596
49816878
49816960
49818878
49818979
49826552
49825735
49732544
49737434
49737633
49737442
49821976
49821969
49818307
49732374
49819594
49819196
49819621
49819603
49732610
49819080
49819866
49819582
49817959
49827584
49828184
49816286
49826932
49828150
49825446
49723755
49723677
49816245
49825444
49724409
49737367
49724316
49732516
49732624
49721168
49737273
49737627
49723756
49732452
49717557
49737317
22409313
22403497
17431649
24800143
24823094
22409940
24802851
24800122
17512127
24795601
24814302
17513461
24807587
17506842
17506355
17512126
14730198
24812187
24797607
24783529
24800012
17505107
24805053
24805540
17516189
22413257
24806704
24790637
24813381
24813268
24813380
24800549
17513744
24800044
17510965
17506752
17505192
24796194
24797141
24828080
24798801
24795703
24780998
24789135
24808242
24815495
22413839
24815236
17506729
24806268
24784509
24802803
24798682
24780956
17516847
24825852
24789383
24806931
24825769
24787530
17504165
24781486
24799283
24799448
24799762
24800311
24800120
24787728
24787900
24800158
17516940
24800615
24800471
24799899
17513983
24805964
22404303
24800077
24793202
24800258
24789172
22413647
24803270
24805684
24805618
24785927
24796193
17516941
24791040
17509903
24799750
24798853
22402002
24799821
24800561
24805646
24796438
24797523
24800186
14729569
24808180
24798691
24798342
24795684
24807195
24800200
24788349
24800035
24799718
24781706
24799400
24788727
24790698
24788726
24793066
24800582
24790639
24784721
24789196
24790041
22406004
17510982
24825614
24800015
17516425
17515985
24799805
24800281
22402705
22402747
24806944
24814127
24789959
17506142
24799906
22402872
17512464
17505297
24793710
22403287
24822168
24814192
24821186
24814091
24787548
24799458
[truncated: 2,005 more rows]
