# Supplementary material for: Global Analysis Reveals Families of Chemical Motifs Enriched for hERG Inhibitors
Source: PLoS One. 2015 Feb 20;10(2):e0118324. doi: 10.1371/journal.pone.0118324 (PMC4336329; doi:10.1371/journal.pone.0118324)
Supplement: S2 Dataset — (XLSX) [file pone.0118324.s002.xlsx]

## Sheet: hERG
PubChem Substance ID	hERG inhibition (%) at 1uM	hERG inhibition (%) at 10uM
22403712	-10.1124	-32.882
22411435	5.5191	4.12648
17513249	9.5532	5.23978
17512209	-0.2112	-5.44332
14729741	12.623	14.7338
17511100	13.9004	13.6822
17508525	11.3456	12.1225
22415279	19.8475	23.541
22408265	12.006	3.18278
22408599	14.5962	14.5404
22412433	7.0021	4.27128
22412478	-0.9231	-12.6167
22400943	11.7769	14.086
17507161	9.8226	6.72528
17517329	15.2587	17.5973
22401062	10.9487	12.7488
22405098	13.2812	12.347
17511476	14.2531	12.8862
22400916	13.2737	3.31368
17434161	13.3392	11.8464
17509471	-3.542	-23.8936
22400891	11.8521	3.21738
22405445	11.4706	8.82588
17512472	-0.743	-41.6736
14731837	10.6144	-21.4627
17431951	14.2427	8.85298
22407705	12.8013	16.7375
22409079	12.7498	11.9419
17510952	11.936	5.71458
17509704	15.2332	19.4633
17508375	8.3186	2.92398
17507170	-3.4901	-11.1957
22416842	8.6179	7.83048
22416445	6.0003	2.72898
17508756	9.3793	7.12168
17504408	12.7616	7.07668
17508459	15.35	8.78168
17511803	4.2413	4.06468
17509178	-7.0584	7.57758
22401065	4.4242	-6.58972
17509298	1.7306	2.56818
17514659	9.949	2.05698
17509604	3.9162	-12.2891
17509606	4.0328	-13.8893
17509573	11.7013	12.4161
17509257	4.2489	-4.91612
17507251	-0.3208	-9.82012
17517135	6.605	6.49918
17517191	5.8931	1.53668
17514487	7.6308	-0.42002
22401632	6.3525	-3.58952
17432485	5.274	7.03378
17509828	3.1507	-15.3918
17509465	16.223	19.5309
22411462	5.6701	11.619
22408934	6.8279	-7.12752
22415255	5.128	18.0063
22403850	5.2072	6.70898
17509661	6.0296	-1.92932
22415357	32.6084	36.1742
17512161	2.2406	-7.86692
17517157	4.8191	2.54948
17509501	-4.3308	-0.98692
22416661	0.0656	7.59258
17509855	6.6272	-23.4612
22401069	1.9933	-5.12832
22408587	-4.8649	-17.4792
22408602	0.8243	-3.07392
22408582	12.9434	11.5101
17513422	1.7345	-5.11842
17507215	-6.9554	-25.2335
17509788	-8.501	-27.8769
22411128	8.8328	6.07718
17508652	10.5911	-0.58642
22409754	-10.2076	-40.1629
22415041	-1.7421	-9.08222
22408050	0.2602	-4.06062
17509784	1.5496	-0.36102
22413377	3.1384	-4.94672
17511102	1.2245	-12.3759
17508515	-2.7343	-22.5965
17508612	-0.0235	-8.57362
17511989	-2.2315	-2.31012
17507453	-1.1404	-13.7089
17514492	7.5421	-4.46472
17514494	3.6633	3.78248
22405594	4.2007	0.10398
17511951	5.3083	-0.76942
22404903	3.8434	-5.37972
17509278	-6.6371	-19.5945
22416979	-0.9755	-0.53032
17509777	-10.9322	-12.2455
17516379	7.9145	-0.39162
17503846	1.6485	-7.10072
17505050	3.8787	-0.85032
17509812	4.9496	-7.43212
17509280	5.1386	0.59398
17509836	-1.4776	-3.76632
17432580	0.1352	-4.80152
17506977	10.9518	4.58318
17431881	-3.7316	1.75598
22412928	2.8723	-1.24662
22412829	2.0417	-12.4499
22412932	4.8447	-3.21182
17416380	6.2316	-5.39452
17506982	5.9976	6.51938
17432059	11.9117	13.2351
22411071	8.8243	2.48418
17516229	5.3339	-1.92572
22413270	3.3699	-9.85202
17517450	0.8875	-12.3736
17514571	2.307	-4.47802
17506038	-2.0885	-2.73972
22402474	-0.4046	-8.32062
17508339	1.2481	-2.66092
22414713	0.6577	0.70688
17505120	2.8484	-13.2349
17517234	2.4236	-1.29182
22411394	7.2581	1.25738
17512297	4.0046	-10.0109
17506919	0.9462	-0.95242
22401081	3.2236	-11.9294
17432784	2.7943	-5.40622
22401841	9.0483	11.9522
17512610	1.0613	-10.6515
22414857	-66.0169	-75.7503
22401005	-4.3477	-24.4171
22413913	7.7056	18.1222
22413417	1.3693	2.51668
22409095	-0.5926	1.74018
22400959	-0.2922	-7.85292
22413523	-3.8111	-9.85542
22401029	1.652	-3.23052
22410292	-45.7024	-65.3236
22411079	2.9407	1.54128
17512788	3.1896	1.10858
17513700	4.7043	-18.753
17513934	7.9242	-1.94632
22414573	-0.6546	-4.71302
17514414	-3.7873	-3.32072
22414730	10.2773	8.25648
22413585	9.6837	0.32458
22409594	6.9671	5.14758
17505122	-29.3891	-55.5993
22414798	2.5477	-0.02162
17514366	13.41	-0.19022
17434012	33.9083	28.5085
17433262	14.8932	12.1128
17434038	2.0001	-3.21002
17512355	-3.6144	-5.10612
22401770	5.1942	6.54408
17513906	13.2837	11.974
22410986	10.7712	2.27098
17506295	0.0303	-28.4942
17504347	0.8877	-3.00752
17433932	11.9035	-6.14972
22407540	5.8891	-4.91632
22407779	14.9961	7.80288
22402533	3.031	1.89798
22410011	-16.6848	-62.0189
17515808	8.3182	5.09448
17506917	10.7602	2.55388
22401428	-0.1374	-18.4574
22404534	-5.7985	-21.6751
17515816	-16.636	-67.2946
17433815	-11.3457	-12.9223
22404532	-10.4035	-22.6816
22404409	9.8373	-4.20602
17510845	4.7085	-10.134
17509773	-11.4013	-21.281
17513261	9.0356	-1.08892
17516133	7.3553	-3.22422
22409614	11.4407	0.92418
22400738	10.6442	2.54848
22410635	7.4808	2.18408
14732756	-5.5254	-12.9278
22415504	-0.3896	-23.5939
17413402	2.7506	-18.331
17432378	-12.4196	-22.2879
17510317	3.0515	-16.4663
4251293	7.3439	-4.47892
22400382	-0.96	-10.9078
17509295	7.2981	-5.79902
17509330	13.6598	4.35138
17509032	14.6816	13.2168
22416523	15.6603	9.25748
22411069	14.9677	17.0217
17514257	14.8788	13.3568
17516666	6.462	-6.72132
17511101	10.4038	-5.45372
22408139	21.8319	21.3419
17517406	18.3296	13.4697
22408217	13.2021	19.8858
17432727	16.9283	18.927
17432304	12.1765	9.01868
22415210	7.9972	9.81098
17510849	6.5327	0.55448
17509910	17.4597	15.2491
17509319	15.356	8.82408
17432862	10.3439	6.56528
22415149	11.1846	-0.46132
22410937	15.7536	8.42218
17507824	12.3988	3.33468
17504964	16.1829	16.0591
17506141	6.5831	-12.4685
17515827	13.0618	15.4775
22417031	0.5531	-7.51472
22408234	-3.7571	-29.591
22415332	16.285	14.4127
17516901	15.2952	10.1305
17517369	13.445	6.08168
17507925	-74.5391	-73.5532
17516618	5.6569	-11.6195
22414086	14.9733	22.3121
22407283	10.0501	3.98058
17431789	-11.1848	-23.5841
14737658	6.5919	-3.49712
22414505	8.4472	-3.83682
17516619	6.5674	1.63618
22409135	3.4294	-8.62782
22402006	18.0181	23.2784
22416650	6.9002	-2.16402
22416899	5.2347	15.1163
17517470	12.6137	8.85298
17512006	14.3147	15.1132
14741514	12.2689	6.56818
17517218	12.9325	14.7755
17513240	9.4918	5.90488
22415233	7.1804	15.67
22407687	12.4342	9.68728
22415395	-0.5841	-21.3142
22407918	11.4235	7.89008
17432694	2.4381	5.99418
17509916	6.2888	5.74138
22408948	9.4596	12.1402
17432677	11.8432	6.49688
17508568	7.9159	5.76508
17512106	6.8277	2.00748
22408009	-15.1929	-35.0856
22402113	5.2805	9.58018
17517405	9.701	-2.43182
17517475	-13.3123	-38.0219
22409115	-18.1383	-40.3132
17513216	15.5544	17.0035
17510072	3.1216	-4.91292
22402547	14.535	25.3735
17516494	-0.9121	-51.0271
17509435	8.4809	-11.8763
22404417	-34.4957	-55.5769
22406717	16.1679	13.2667
17506879	-12.3114	-44.4659
22400967	10.6472	-3.08482
22414303	15.8867	-9.85072
17510054	-3.4255	-60.3427
17516116	1.9551	-15.9417
4248396	5.5437	-6.45492
17412306	7.0672	-17.9182
17510906	-0.668	-38.1561
17506604	11.1032	15.9143
22409520	-4.3627	-23.7618
22401520	18.6362	-1.70842
22414341	-95.2188	-86.9439
17515814	24.4718	24.0367
22414001	11.5609	7.99448
17513165	13.7841	4.68648
22412603	12.2912	-2.35982
22412367	8.3351	4.84748
22414364	24.564	33.6591
17517467	-19.6752	-59.6443
17510290	13.627	29.3144
22403717	-2.525	-2.37092
17511681	16.8264	19.1017
17513761	7.3332	4.76968
17512251	-3.8963	15.971
17510237	12.8721	9.13978
17510175	-8.1314	-13.794
17508855	14.2706	14.36
17510232	13.9627	-25.937
17510268	25.1686	24.0307
22406690	22.708	19.8286
17508801	10.955	5.68798
17509845	21.3261	18.8157
17508853	10.9008	7.02208
17433253	16.9781	11.9811
17431846	20.8822	14.8305
17512155	27.8644	30.2297
17509724	26.5135	21.3489
22406410	29.2344	13.9251
17510146	29.7784	17.6472
17433719	39.6919	38.7916
17516712	19.2598	15.6589
22411066	27.1488	15.6171
22412791	33.999	21.611
17416347	6.3246	9.57558
17508558	30.3614	28.5856
22414428	23.5345	15.3923
17510650	25.3435	29.0007
22411242	20.8329	16.3657
22400593	25.6315	23.8484
17515166	13.0116	13.6307
17511764	7.7346	-1.07532
17511769	9.0827	8.19068
22401255	9.3868	8.57088
17515809	-7.4798	-28.8326
17513204	8.4841	5.09908
22403630	11.0739	6.60808
22405896	13.6958	7.04198
22401274	7.8109	-2.54992
22413250	10.2485	13.5327
22401068	11.05	13.3249
17509530	0.5135	-19.5785
17516325	13.8877	20.2831
17508590	10.7632	-21.0851
22407995	18.3734	18.8428
22409365	6.642	-4.97662
22415213	15.0209	16.0912
17433535	10.8313	21.5204
22413764	11.0888	7.02218
22405091	9.0004	7.55358
17505377	12.6888	12.8463
22407931	9.0429	-0.65112
22408975	13.423	10.9533
22406021	12.5686	6.23368
17510252	16.6754	13.8106
22407255	11.7511	8.00418
22401238	11.8965	14.0513
22407055	10.5098	4.75478
17432057	12.0581	4.27478
22406945	-3.0404	-24.2064
17510213	13.0485	13.4783
17506796	-54.5326	-64.5374
17506372	11.5182	9.50248
17506580	12.3889	13.0392
17512410	3.8064	-1.30552
22402935	3.6023	-28.4971
22407184	10.2491	-2.47612
22407035	6.8986	0.78528
17512237	4.8489	4.74698
17506769	4.0944	-8.66742
22410668	1.9309	-23.5957
22410908	11.7587	-2.54372
22410783	4.4584	-19.3968
17508125	7.4016	4.23098
17514775	3.5188	-5.14432
17505098	5.6268	-5.56192
22407416	10.0158	-12.4368
22407044	8.8596	-2.37832
22407409	9.381	4.59928
17514930	10.7108	3.09168
22407481	7.3379	6.97028
22410491	8.9784	7.80618
17504440	11.6671	5.51248
22412019	7.0071	5.85948
17509822	8.1184	2.51298
17507351	9.3016	10.6228
22413113	10.8065	-0.24562
22409407	5.567	-23.0164
17433396	5.1809	5.19738
17432153	6.7658	9.47118
22411675	3.7118	-0.82742
17511332	4.437	-8.45782
17511224	4.8989	-14.9119
17514394	3.3068	-10.6438
17431996	7.7348	11.7387
17505196	5.0454	-3.46762
17507877	-0.0772	0.09908
22410601	11.543	-2.51322
22414621	6.181	-2.13142
22409537	9.8079	4.29188
17433930	10.8893	0.92188
22413942	-1.0003	-14.2724
22413558	9.6654	10.9287
17432575	-4.2992	-3.33152
17433575	11.2571	6.38228
22413368	4.2709	-4.71192
22413877	3.339	-2.35912
22410414	6.3572	-2.01322
22415040	8.9505	5.42488
17433508	15.3111	13.7471
22411300	13.7937	5.67988
22405089	9.9336	6.43478
17509438	-1.3029	-46.2354
17513765	9.5387	5.10278
22413970	16.0851	16.8459
22412942	10.2191	6.92078
22406884	-0.4877	-10.0257
17510196	8.652	4.81638
17511530	8.0659	-3.59562
22413441	3.7733	-6.82972
22412752	7.3824	-1.49352
22413265	6.2844	-1.83762
17515338	12.6573	2.31808
17512408	7.1016	3.07768
22408688	6.8132	-6.23162
17511600	-11.4071	-28.0808
17513632	7.1445	-4.14432
17433729	1.1886	-14.747
22405261	-1.1806	-9.16252
22410393	5.4414	-4.23522
22413495	-41.7522	-61.6006
17508603	4.8501	-4.71542
22413053	-7.4334	-35.8043
17511553	9.7656	-4.10932
17505817	10.0864	-2.02612
17511523	11.7373	-6.06462
22411409	-2.7435	-26.0457
17416396	-77.8091	-74.7009
17512342	6.6858	-3.69112
22412434	0.2356	-12.1189
22412953	-2.649	-24.5909
22405097	5.7614	-5.05722
22405048	4.5082	-5.72122
17513189	8.33	6.63718
17505202	5.1058	19.5087
17505051	14.2528	11.9652
17505211	8.9674	9.25598
22401670	9.0932	-8.32532
17506039	3.9192	-0.81152
17505212	12.0514	8.99198
17512358	12.1521	9.51328
22405862	6.9108	-37.2839
17433305	15.2298	7.79928
17510039	10.4525	-11.7292
17516371	6.2924	15.3947
17505930	10.0698	15.9341
17505968	5.8215	-4.01652
14737758	6.2356	5.31828
17511837	5.8972	1.34058
17514020	9.3493	-3.78952
17504019	13.503	-2.49882
17511668	15.926	10.0797
17512086	11.6414	-1.69072
17505926	10.3281	2.62428
22410816	7.8262	-1.41332
22403857	12.6559	3.93678
17505766	11.2352	12.2191
17505948	13.2489	8.83068
17506156	9.7005	5.60978
22411898	-11.3306	-47.833
22402535	5.2559	-0.79852
14730883	7.3818	4.65268
22412004	0.0953	-3.74942
22416798	7.312	-10.6681
17511494	-1.5049	-28.789
22411712	-10.7493	-43.5655
17432374	7.2443	-1.22232
17432218	5.0706	-16.5959
17432166	9.2654	-2.21942
17508643	5.3929	-5.89942
22406658	13.803	0.51428
22415290	5.6338	-10.7185
17433034	2.8137	-4.99572
17506008	3.6466	-10.4555
17434134	11.6441	10.1232
17505389	5.9617	-3.53532
22416601	4.4033	3.66718
17510358	1.9895	2.31248
22408513	10.0196	5.46348
17433027	4.2011	5.26378
17432525	5.5595	-7.50932
22411775	5.0964	-9.53732
17431944	-3.2425	-40.7546
17511091	2.6976	-15.0437
17512398	0.0307	-10.3343
22414456	4.7263	-6.42902
22414455	9.4718	22.9358
17431932	3.5544	-3.21582
17431949	4.8655	-0.75932
17432564	-1.0756	-9.51112
22404424	-3.0076	-9.05492
17513383	7.3903	9.26938
22400817	2.2215	-14.2701
22406463	-7.43	-5.34842
17511040	9.9827	10.9838
17507354	8.9828	18.6851
22410352	5.9706	8.88658
22407948	14.0003	15.6078
17517257	16.029	13.3865
22401279	18.0871	18.9347
17432000	8.3532	7.35768
17517000	11.1889	23.3522
17505408	3.725	0.54208
22415221	9.9303	-11.8364
22415691	12.3098	19.5952
17509630	9.39	4.62798
17517028	11.5101	-2.78192
17432024	14.2701	22.6443
22410911	7.183	3.55688
17513316	8.051	5.75748
17432028	9.2026	-3.97812
17432354	1.9305	-23.633
22401422	16.067	17.5367
22407514	7.0099	13.7834
22406827	12.4819	18.1203
22416916	4.8061	11.8589
17511697	3.2546	-0.62702
17507801	16.3398	16.5979
17511466	0.3718	-8.56972
17504612	3.6243	6.04588
17510388	-7.323	-25.4378
17511996	10.6176	11.4612
17516863	11.2579	12.8081
17510613	4.8346	19.2692
17504692	12.0019	10.6228
22409536	1.8233	-4.44532
17504473	10.3799	-6.39142
17432428	11.0504	20.2204
17432137	8.5038	15.3787
17516232	14.2656	18.8657
17507551	5.5218	-1.33882
17432524	11.7377	8.33138
22411108	15.4946	15.7385
22415609	11.3481	16.6548
17514588	13.6456	10.6622
22410560	13.1523	-1.89132
17512933	18.0851	18.958
17431986	-4.4503	-14.6821
22412090	9.7784	3.31918
17432171	5.8369	-0.89342
17512328	7.2123	13.1706
22414527	7.0867	7.03268
22414538	14.3538	27.274
22401098	14.1975	9.95248
17432037	12.6161	21.4419
17432036	12.5437	7.20678
22411611	5.1012	12.105
17515565	8.6131	7.55098
17515258	10.9208	14.9429
22411684	15.911	15.1772
22409383	14.1537	13.4578
22410638	16.5683	24.7328
17506364	2.7727	-15.7268
22414376	14.8007	23.2734
17506801	13.9119	20.3963
17506305	9.1195	3.65008
17509988	2.412	-2.69112
17504607	1.0729	0.02028
17509282	-7.8558	-10.3568
22414285	1.3366	-19.3741
22414510	4.3386	0.14688
22410010	-15.6436	-35.4453
22403399	8.3967	5.00908
22404810	-0.2674	-4.03292
22415147	-1.1728	-9.42992
17508703	9.9907	12.2756
17508462	6.162	12.4607
17505354	8.7914	3.05218
4250032	3.3761	-7.41122
22405123	6.8984	9.63688
17510021	6.1806	10.6574
17509605	9.1966	3.74398
17515293	10.1818	3.11678
22405161	10.3719	1.07028
22402283	8.4217	5.42788
22414252	9.0649	-8.65242
17509711	3.9058	-32.1801
17508440	8.2079	-5.06062
17414848	8.0536	12.6742
22414526	11.2924	6.25678
22413822	-17.2628	-53.2828
22404147	4.2958	9.64728
17507806	11.7173	9.15098
843568	7.4643	-32.4193
17431473	0.2762	0.14958
17431666	3.8742	4.97218
22414522	7.3533	2.97338
17431902	11.4389	14.9583
17431883	9.7119	7.39128
22408966	7.594	5.13708
22401095	12.5767	5.46568
22414149	13.4394	1.65238
22409727	4.5218	-15.4894
22408516	-10.5268	-35.3003
22408954	6.9171	2.97218
17504825	7.8458	0.77068
17508032	8.7472	10.4545
17434143	10.5887	4.32798
17508106	7.1438	4.57648
17516512	-4.7218	-16.5958
22413497	9.0955	7.84118
22416987	7.0173	7.40428
22412351	8.7752	6.29758
17510399	-1.603	-9.73122
17504487	7.2341	6.42328
17431866	8.116	21.3924
22404089	11.644	13.0401
22408065	7.7547	-1.62152
17505818	1.0588	1.69478
17505614	-2.3442	8.21238
22413924	-34.0214	-55.0988
17504221	3.6901	-8.31672
22407300	-10.5959	-32.3404
17507749	-25.3063	-20.4472
17508677	4.9463	-2.16932
22407755	4.2997	4.21358
22413534	10.8763	7.09588
22404709	15.3471	12.4881
22412578	3.0765	-4.43352
17508040	14.7952	21.1533
22410947	16.181	11.68
22414407	15.3081	10.8413
22413658	13.2024	15.149
17508177	-7.3364	-30.8376
17432659	15.5928	22.1711
22414898	0.67	7.10728
17516511	15.266	20.542
22414884	4.7597	-14.3191
17513861	11.4112	21.7857
22401620	7.9479	13.4841
22402463	7.0143	8.67128
22415354	14.8239	17.1213
22413605	14.7247	4.89938
22400699	12.5414	13.6049
17516318	14.0836	12.9959
22401091	-2.2676	-9.15892
22402415	16.7067	15.0303
22402322	10.0389	10.2489
22414118	-6.7775	-19.2336
22408076	11.838	9.34588
17511149	10.8754	12.91
4247910	4.5901	-5.53582
22411229	14.9121	10.2854
17507709	12.267	14.7002
22406349	9.9623	12.3296
17504653	7.2872	16.6149
22414740	4.4058	7.94708
17512466	11.1059	5.05858
22411465	11.4652	19.4057
17513167	13.4348	8.36848
22402345	7.4173	6.85758
22414850	10.4765	15.6485
17432168	1.2497	-11.0747
22411446	7.116	4.32858
22400863	18.5308	19.8688
17508257	9.3382	16.2345
22408022	12.1057	10.8897
22414560	4.7684	11.5071
17433991	-17.1041	-38.0716
17433728	2.9398	0.27218
17433365	10.5851	5.11368
22400828	13.7859	13.2319
17508275	0.0895	-15.8979
17508029	5.7486	15.0149
14732697	0.5068	-21.1199
17432538	10.9063	19.959
22415763	3.3708	-5.11612
22415174	10.4417	4.28008
17507720	-36.2081	-65.1538
22407474	7.1807	-9.64712
17506976	6.4666	17.2378
22401795	11.9925	14.9676
17507186	6.4625	13.0564
17416393	7.2104	4.14468
22415721	10.3476	21.8727
22402302	16.2454	20.8731
14735424	20.6267	-0.66572
22402298	5.87	-32.0422
22408734	22.323	17.8095
22408896	1.2219	-14.8166
17509305	-39.3289	-64.0305
22409028	17.5488	9.13588
17509281	12.5047	-10.7551
22414663	9.5615	15.0819
853174	-7.1049	-38.4666
22408072	12.8756	7.33918
22402370	22.0948	17.4303
22402365	15.1657	4.27458
22404144	11.2127	4.36348
22408608	16.2487	16.4454
22414661	13.8463	15.8702
22415738	14.1332	22.348
22414648	11.6038	-1.36272
22402368	14.2665	13.0967
22401962	4.916	14.2387
17510121	7.3916	1.46108
7973732	16.4872	20.4407
22408013	0.0307	-23.513
22414905	14.5526	6.33648
22414678	1.4751	-23.6145
22408023	18.0448	16.1426
22408609	7.5403	1.60528
22408691	9.7272	2.59228
22408601	15.9126	17.53
22414276	10.2619	-0.35652
22400361	4.068	-13.7335
22407857	10.9764	-0.09632
22401886	12.2215	2.31628
17512097	7.4681	-16.6064
22408604	14.0248	8.18258
22412520	8.1348	8.31738
17509824	8.1989	11.9882
22408942	12.398	12.7183
22408574	8.8118	-10.2302
17504230	7.1885	4.14958
22402290	-12.862	-51.5059
22400705	-2.0365	-25.0913
17509316	-27.4948	2.77568
17511277	4.2899	-10.7175
22408709	7.8706	6.51908
22408661	7.6898	-2.74672
22408540	12.1344	-8.84802
22414517	13.4612	2.74368
17505981	11.3561	9.90178
22402289	9.1109	-15.2424
17515307	9.1993	-1.74672
17511940	8.4122	6.47528
22408960	8.6301	22.1861
22408181	-13.9448	-42.6078
22416790	6.8645	6.86808
22408712	9.3755	3.43018
22414493	8.8106	14.7069
22408813	10.8289	22.2859
22410745	10.0343	4.56438
17432583	9.9149	9.86218
17508705	12.3409	10.4508
22412330	11.2575	2.12658
22400501	11.4868	13.2372
22400368	11.076	8.85368
22408006	7.9713	-16.5849
17434011	9.962	9.15708
17503912	17.2878	7.23178
22411109	15.3119	16.3782
17504432	10.2821	8.20388
22414166	14.7373	17.3533
22401963	18.3699	17.6093
22414282	15.5129	15.7622
17507567	12.6844	3.39018
17433670	10.9817	-1.81142
22414389	15.0016	1.14988
17516740	13.8981	5.87778
22401045	9.4573	2.90598
17505450	6.3814	15.3257
17504973	0.4843	-12.0322
17505066	8.5582	5.99728
17506106	5.366	7.38388
17509974	8.1367	10.9587
17504613	2.1326	-14.4466
22401673	6.365	6.45558
22413826	4.7902	-4.65422
22405242	10.0701	-10.5968
22414294	7.6016	-11.9525
22413151	5.3255	-20.7198
22413284	8.4223	13.3006
22409295	6.2128	-6.83982
22407659	10.7506	-2.50542
22412604	15.9003	10.4392
22411104	14.9657	7.12178
22413833	11.2772	3.05228
17509390	9.5594	-10.8695
22413362	10.7808	-6.42652
17505061	5.4652	-15.0309
22405027	18.3758	16.8922
22404573	14.5057	14.3736
22401830	15.2376	11.0056
17507487	13.1152	8.95318
22412472	13.2934	12.6596
17505349	6.7677	7.30528
22415591	13.0264	7.87378
22415689	8.0956	5.12228
17505384	10.4222	4.38588
17516730	8.8454	-16.7272
17510468	-8.7654	-20.9184
22404976	-7.1072	-34.1744
22401943	10.8295	-1.14082
17508461	10.0287	3.73998
22401078	7.5557	0.93388
22404986	14.7628	6.17008
17503885	9.3234	9.82608
17504961	10.9361	8.35598
14737628	11.5364	9.97608
17510270	6.2103	5.86218
22415078	9.747	0.62728
17434088	1.0624	-11.275
22404594	9.1111	-7.68232
22404674	7.0639	-3.43962
17508941	0.5576	-2.53832
17510193	3.3063	-9.92932
22411624	7.9698	6.78868
22407419	6.2724	-4.57662
17506054	10.521	17.2038
17513260	12.018	9.20888
22405404	9.5925	16.7274
22411888	10.1284	8.69528
22411989	9.8367	6.37688
22415106	8.5365	4.33708
22412364	12.0845	4.73188
17505953	8.2854	9.12558
17505523	10.3438	10.0483
17512405	5.9881	9.75358
17504928	2.5446	7.64908
17504087	6.8133	4.54578
22413093	7.6225	-3.74652
22414421	4.7504	-6.81142
17505067	-5.5929	-32.0964
22407758	7.4767	3.46978
17508541	5.7449	-0.38762
17511672	6.0301	5.51398
22413023	13.3754	11.0942
22409014	9.2476	4.72658
22400792	8.4321	8.68028
17509478	6.3507	-4.94612
22413010	7.8215	-16.9409
22416813	6.887	22.8194
22413278	9.0756	7.22838
17509116	16.0555	15.3839
17509880	-3.6101	-36.8908
22409803	-3.1516	-20.7261
17433122	3.6582	16.2456
17517454	10.7373	6.90358
17504697	11.8261	10.9327
22402459	2.8354	5.79478
22412592	13.2599	24.2974
22411489	10.2499	1.76888
22414050	9.5656	0.60968
22411495	12.8617	3.35748
17507601	9.7906	14.8879
17433524	7.1129	18.13
22410573	8.6206	5.69798
22404597	5.3746	21.4547
17508324	10.2974	12.9918
22411257	11.1425	13.6736
22414047	12.0004	8.46568
22416662	5.219	-3.88642
22411562	13.3808	18.0046
22404434	16.2957	11.7249
22411463	5.5289	8.07438
22411404	-8.9452	-29.4255
17507510	7.4393	3.36988
22411356	12.2531	13.0521
22411494	5.123	0.67218
22411996	9.5526	-1.22882
17432532	5.6147	-0.48652
17431983	-1.1325	-12.9852
22410875	7.5688	-4.86622
22404617	5.2949	-1.74932
17503957	3.4038	10.6993
17432462	10.4127	13.1944
17431970	8.5999	6.03938
22407518	6.5661	7.10248
17509659	10.2793	7.46428
17432348	12.781	10.1555
22410303	11.3056	1.92608
17509759	5.6711	19.522
17432576	3.4513	-8.67042
17432043	7.7866	-2.52732
22412361	7.4896	10.4554
22410276	15.8555	20.1619
22400715	7.5177	15.2525
22402455	4.1988	8.41448
22408070	5.3385	8.88918
17515405	-1.6376	-16.1469
22404904	1.4673	-9.77772
22409590	5.4858	14.3935
17507163	6.2516	7.31548
22406045	-2.9948	-3.73222
17507710	2.992	2.05468
22405401	-5.6734	-10.0904
4256984	2.0218	-3.57832
22415275	8.1981	18.9468
17510811	-8.9391	-14.9337
17506076	0.0851	4.65488
22400970	2.4628	-3.03592
17511007	-3.402	-7.93172
17507611	1.1865	-17.099
17510572	3.8999	-1.87662
17505047	2.8962	-1.84682
17508913	3.52	4.47558
22412772	3.9899	-18.1171
17508779	3.3586	-4.51292
17516717	-16.7858	-10.7174
22408147	-0.5709	-1.63612
22409999	6.995	-4.61082
17432389	7.1638	5.86948
17509664	3.0342	-0.53032
22402933	7.0787	7.71408
17510702	4.2879	-1.63162
17508354	3.9264	-5.26762
22408949	15.1055	9.33918
17505947	5.7995	5.45998
17511633	8.3538	6.30408
17509279	4.3948	-4.72752
17503780	-3.2812	-5.79432
17505615	6.3862	-2.79322
22405237	3.1924	1.64798
17511891	4.9889	1.00198
22408747	4.3484	1.78018
17514548	2.4128	-4.53702
17508024	-23.9432	-46.6433
22410811	10.7656	2.58638
22408736	-1.3062	-3.56102
22401381	5.9365	1.38128
22410665	-3.3148	-19.1479
17516997	3.219	-7.72442
22404793	-5.3468	-7.29562
17507550	-49.459	-64.3901
22415303	-10.439	-32.1767
22404361	-0.5288	-12.5134
22410354	1.0132	0.90278
22410808	2.4221	-3.61182
17517362	14.67	27.4655
17504909	2.7594	-0.32502
17510739	4.3635	-0.36742
17514652	-5.6365	-22.6391
22403578	-1.2626	-10.2618
17514459	-0.0435	-8.73112
22415168	2.796	-11.3416
22410546	4.4928	-10.8143
17507442	-0.5276	-10.7604
22401852	3.8516	-4.42972
22404790	0.9192	-4.54842
17514530	8.695	3.09158
17514381	10.5461	8.25598
17516326	6.2072	1.69668
17505165	6.9978	2.95358
22410406	7.8068	4.08548
17513393	6.0578	7.14078
17507592	10.6138	12.5544
17514085	-11.0217	-33.487
22411917	-0.3322	-1.26542
22404656	10.1864	8.72748
22401148	8.6276	3.93618
22413847	-23.4933	-72.1531
22407362	10.0256	12.125
22415329	13.3348	15.1608
22415318	18.8027	21.9241
14732699	15.7362	2.35358
22407307	14.7297	12.5692
14737616	13.6395	8.89178
22409547	12.8741	17.132
22413197	-46.3278	-72.3765
17432360	9.7101	1.88188
22410860	8.6783	-27.7794
22410684	-12.666	-48.522
17505822	17.2496	29.1378
22409671	-3.8818	-42.809
17508282	12.3698	13.3415
17512136	14.4057	21.6007
22408943	9.98	5.53098
17508627	-60.0121	-70.7703
17431567	14.6723	12.7672
17431633	8.9625	-9.05602
17433485	14.5702	4.37708
17512499	1.3118	-21.7239
17432387	5.4399	-5.25982
17432386	18.5911	10.4384
22410826	7.3033	3.42118
22402934	7.8674	1.54688
17507921	9.8306	2.71018
17432442	-2.4756	9.35978
17505364	18.1948	29.672
17505726	8.9002	12.9615
22408017	14.5541	28.3752
17509126	11.8731	10.2752
17510455	0.0969	-30.8162
17508556	-3.348	-36.6899
17509029	14.0109	4.69768
22401028	14.4993	7.60608
22411637	7.6062	-6.94962
22411871	9.5105	-1.22562
22402795	5.8217	-7.22962
17507624	9.0313	-18.7642
22401980	7.9805	-18.2227
22413216	9.6591	6.58038
22416923	-1.1452	-41.0772
17505846	8.4746	-1.64582
22416787	9.025	10.927
22401118	1.1194	-13.8704
17509755	-80.5542	-78.1959
22416793	8.7738	-6.60862
17510207	5.93	-8.19442
22400742	10.8307	2.82688
22410300	0.7619	-40.6462
22416960	8.1689	2.71568
852225	6.0439	0.86868
22402631	5.6443	-0.69502
22402367	7.4612	4.76858
22416641	11.1798	4.95868
17508302	10.8253	17.3347
17433818	11.167	-3.44002
17504642	11.5556	5.22298
17434074	-65.5174	-69.5702
22410843	11.0375	7.66328
17510088	5.7901	-13.8122
22407730	-1.3723	-0.71352
17505778	9.5813	-0.62602
22413083	1.8451	0.16838
22410177	-1.9886	-3.10602
4241950	-18.2334	-18.8316
17431530	-5.0484	-16.2412
17513159	9.9821	13.9986
22404704	11.7816	0.92968
17432223	9.2372	5.64208
17432681	4.0524	-38.7362
17504901	5.3754	2.42748
17506110	1.7889	1.26018
17512794	-4.2883	-16.1164
17513709	-1.0306	3.01098
22412062	-4.3996	-31.6853
22413721	10.0208	-1.16402
17509087	-17.7784	-20.8636
22401054	-10.3176	-65.1501
22415545	12.9551	5.29808
22407451	14.4192	7.86028
22407859	-3.4951	-16.013
22407484	1.5538	4.19768
17506164	2.7495	-37.5174
22407077	9.7334	6.49858
22413063	-2.4343	-43.1566
22415383	7.4867	-69.3618
22414397	9.5132	2.06178
22413365	15.7053	13.1422
22407873	8.2575	-2.71822
4246908	7.9208	7.75258
22414532	7.49	1.78748
22404831	5.659	-3.62162
17508036	12.8055	9.69878
14730707	12.2727	16.126
17511624	11.38	10.7634
4249947	10.2309	0.89228
17507241	-4.7047	-13.9237
14737630	-2.506	-17.571
17416167	-4.7016	-13.5971
17431829	7.47	-5.96662
22403565	6.2752	3.85488
17514369	5.6837	-5.87772
14737611	-14.1224	-55.3724
17511595	0.9998	0.60408
22417025	-1.5829	-4.42842
17511972	-12.9065	-40.2477
14729551	-3.5709	-2.43082
22405454	4.4584	-4.53902
17507065	-10.3401	-42.4222
22412244	4.4434	-4.47792
17507529	5.4075	-1.38732
22405238	3.1319	-2.76972
17511372	-27.0185	-62.3579
14733237	9.4262	-2.02682
22401339	3.7969	-14.3026
17432004	0.1205	-51.8747
22401008	6.7138	-3.85242
14740951	2.1367	-3.97632
22409845	4.3792	1.52468
22411002	-2.3105	-10.1803
22410636	3.6388	-12.9697
22412397	2.5803	-1.69812
17431979	-10.568	12.8925
17510302	6.1195	7.31478
22408518	-3.566	-2.22252
17509980	4.6825	8.42898
14732814	10.212	-1.16532
4240766	11.6736	-1.42742
22412555	3.959	-8.46482
17506125	11.8819	9.85418
22415094	14.2502	17.941
17504914	6.4038	4.15458
22414679	4.1686	5.28378
853607	7.3894	9.85608
17511693	-0.5654	-3.10412
22404775	6.0263	4.43308
22405341	0.852	-6.49612
4244927	-13.873	-39.9706
17505773	14.329	9.68598
4263592	3.3174	-8.05732
22400815	20.2126	17.1246
22407575	-0.0389	-7.96572
22401786	11.7462	18.0509
17517239	10.9842	0.44868
17512284	8.3702	2.27428
22415264	12.5654	9.74838
22416872	10.2977	-4.25162
22404404	-26.946	-51.9284
17514800	9.6985	2.51508
17514862	1.4696	-11.3034
22416810	9.4893	4.53788
22416815	16.0935	10.9144
22416834	4.5944	2.74988
17514351	0.2394	-22.7525
22404681	13.2899	-2.04502
22405029	15.6651	-5.85422
22401055	-2.4755	2.63408
17510387	23.6618	18.1187
14734335	2.543	-11.4414
22415502	12.7047	11.7937
22404119	4.9943	-6.47992
22404116	21.6537	20.6282
22412222	-0.1869	3.41098
17516564	6.206	-8.34632
22414720	9.2857	3.50888
22414557	4.605	-2.03642
22413680	0.4494	-12.7166
22413462	-3.036	-31.9913
22413342	6.658	1.16908
17433007	9.7403	-11.7355
22408391	2.8422	-14.3313
22412424	17.8521	26.362
22403383	11.1075	11.0686
22413760	6.3723	5.34018
22413686	15.52	14.6762
22413458	4.9462	-6.62772
17505002	21.4983	23.5822
17509262	0.0382	-13.5495
22401794	13.7981	-21.976
17504658	-0.4602	-4.58652
17512931	16.1793	14.8434
17510119	3.43	3.81128
22413657	-22.6283	-59.8937
17509851	-33.059	-55.6287
22405950	5.249	5.50008
17508209	3.7468	-5.56512
22410957	-3.0863	-24.2488
17515292	4.5563	-10.1746
22416728	8.7644	-0.84862
22406915	4.1012	2.47358
22409128	-0.4758	-26.1075
22416776	7.7189	-8.34252
22401942	12.1038	9.43608
22414564	-22.8745	-67.0374
22404170	2.459	-40.3534
22417026	3.1751	-9.60772
22411354	3.5564	-8.30852
17505371	-11.7212	-63.0649
17504684	-13.2199	-61.5453
17505340	1.9376	-3.39992
22414861	-1.0036	-60.8019
17508219	-28.6767	-66.365
22411351	3.3189	1.72548
22408471	6.5323	4.95338
17509881	-14.4786	-53.8118
17513253	6.1495	-2.47682
22408165	9.1898	13.3969
17433538	7.7803	1.56578
22407364	9.4842	5.34568
22405908	5.3328	-1.25942
17511485	7.4414	7.34348
17511750	11.8513	8.12768
22400833	5.6173	1.75408
22400830	10.6098	8.51018
22405740	9.5562	10.6991
22406890	4.3152	-0.70072
22413857	1.0286	1.67758
22400897	4.2704	5.04738
17511424	5.288	-0.42222
22415544	1.933	-3.14302
17511872	14.8716	19.5535
17514540	7.5728	15.0851
17514702	2.553	5.11128
17509793	8.9089	11.9002
14730393	5.1077	-0.36532
17515473	5.9517	0.05468
17510893	2.7771	-7.78732
22415518	2.1971	-6.56382
17511610	3.9381	2.64878
17504289	4.395	4.50778
22416868	17.2414	17.8802
17433395	12.6866	11.1509
22408395	1.9179	-5.25472
22417014	4.4439	0.22028
17511477	11.138	18.6793
17431850	17.8759	21.7295
17511844	-0.9076	-9.56122
17511478	3.1296	-11.1745
17510584	13.0286	9.06268
22410748	12.1605	12.998
17511390	8.9997	9.47058
17508250	10.7612	15.8661
22416841	16.1153	-2.27152
17510889	12.6473	-13.9604
17432479	10.3086	-18.6299
17432140	17.503	7.26308
17431972	14.236	4.78138
17508229	-34.6665	-74.5227
22414271	13.5302	15.0751
22410880	-14.7194	-73.8518
22406687	9.1173	8.94678
17431808	18.6906	2.97458
22415594	-13.3765	-51.7405
17509368	16.6273	5.71738
22405018	18.6755	9.30538
17510173	4.5665	-32.4472
22405001	7.418	-29.2735
17510096	13.1642	-19.7177
17505059	5.7407	2.76768
17505382	14.9468	12.1882
17513029	9.3748	-17.4967
22415690	0.2453	-2.92602
22415710	1.3525	-33.2749
22415559	-7.8939	-60.52
22406249	12.2145	-8.63372
22406205	4.2072	-33.0535
22406891	8.4957	0.28888
22406067	13.6798	3.66698
17431786	9.137	-5.09942
17510319	6.599	-7.49402
22413572	9.0948	-22.8849
22413555	-4.3897	-57.1646
17509859	-10.7254	-45.5887
17509291	8.6915	-4.71832
22406694	5.9954	-13.6507
22406644	9.0263	-3.30492
22410602	7.737	1.07698
17516515	4.878	-33.4417
22413517	8.7065	0.16168
22416529	9.5087	1.41638
22413403	6.4243	-11.5502
22413340	1.4126	-6.20552
17509576	-5.3749	-27.7623
22408571	-0.5816	-3.40042
22416783	9.0075	14.2574
22403932	1.922	-10.1422
22404504	5.4057	-0.16652
17510732	-2.2111	-39.7472
17431984	16.0758	23.9413
22414726	1.4874	-4.93702
17431975	-1.6958	1.79928
17508893	4.1733	2.93908
22401682	1.4041	-10.2212
22415240	-3.3114	-30.719
17511698	13.7077	10.7958
22402860	2.3111	10.0728
17510634	8.552	4.75288
17510646	9.2303	20.3255
22402003	3.5555	-4.63432
22403019	8.0819	-0.32062
17510574	11.8595	7.12578
22415346	-19.4169	-51.9363
4258140	12.5587	12.0722
17506077	17.2801	14.3086
17514582	6.6935	11.2088
17512688	10.6973	-1.47812
22416932	12.1431	7.28848
17517478	7.1284	2.28688
22407423	12.2632	3.10728
17433938	4.6946	7.05768
17517213	-80.2246	-77.6773
22402292	12.2432	10.5351
17510394	5.4065	0.88068
17507940	12.3999	0.45288
17510393	-5.9159	-42.2817
4244893	4.1094	2.68818
17510771	-59.9086	-64.6778
22414993	8.3168	5.37088
22414873	7.7938	-11.1725
22408968	12.6745	-2.76132
17509603	6.8984	-16.761
7966615	-4.2717	-2.88322
859701	-4.1918	-28.2877
22400651	5.8887	10.2235
17504752	5.582	1.39118
17510204	-1.2535	-6.66692
22409309	2.9808	9.61408
22413564	-4.6905	-45.3175
17505052	-10.492	-54.9522
17509585	10.3027	3.57618
17517368	0.9459	-7.24372
22407537	3.9559	1.66818
17505198	16.2959	13.7211
17509398	4.7131	-15.6658
17510246	6.6812	10.2443
22400597	14.4356	19.1707
22416524	8.5692	8.46498
4243693	5.626	-9.15222
17509020	6.2849	5.83258
22408048	10.6982	-6.58272
17513076	-19.1286	-69.026
17507778	4.6511	-3.28472
17513404	7.587	2.67618
17506790	5.9856	10.8722
22415251	5.4679	-5.93212
17508806	10.413	9.65688
17509674	8.5109	3.41038
22414960	0.9908	2.76388
22415250	-2.3102	-25.7801
22404096	6.3473	4.27838
17508974	9.4971	17.6712
17509039	8.2408	-5.41362
22410887	5.7409	2.66108
22405434	-0.0021	3.57028
17508453	6.9528	5.29768
17507495	7.4553	4.23018
17508972	5.6439	8.02898
22415220	4.5254	7.43838
17508968	11.9029	9.63928
22406877	0.6749	-9.11012
22414354	4.5009	5.03248
22401050	9.181	13.5644
17507713	-2.0512	-2.19072
17433459	3.2327	-2.18802
22409693	-2.4978	-14.4529
22405585	-1.6365	-0.20942
17507919	-0.831	-4.20512
22408267	-0.1057	-21.2438
22408128	-3.1633	-14.0464
22410895	0.1615	-12.6111
17507326	-0.673	-12.8309
17515869	-8.2038	-54.6068
17433816	-4.9144	-12.8301
17507671	1.575	2.03068
17514112	-4.5143	-35.1426
17433607	-6.7573	-45.4664
14741554	-4.8135	3.12738
22411455	4.0607	-4.53982
22406901	0.5504	-13.2803
22413666	0.3699	-11.8289
22406142	3.2444	-8.58232
22413498	0.3897	-15.1964
22402433	2.1047	-5.86662
22413891	-0.3481	-38.307
22404160	-30.3682	-69.3592
22404151	-0.465	-10.4398
22403545	0.1487	-13.6257
17434108	-4.1321	-17.582
14740948	4.083	-2.59772
22413452	-5.9929	-3.35542
22413190	-9.0482	-49.45
22415753	-5.154	-9.43222
22406762	-7.5929	-16.2626
17433700	-3.3511	-15.657
22412915	-5.4387	-17.3031
22415548	-0.7184	-3.77072
17512196	-2.4643	-9.45412
17504548	-1.5317	-4.63502
17433786	-6.4666	-15.666
22411274	-1.9997	-4.72042
22405379	-3.5041	-12.02
22415521	-5.3945	-38.2375
22404502	3.0597	-1.39932
17509134	-0.445	3.68408
22406761	0.1475	-20.8295
22414697	-0.7064	-10.945
22400652	0.3905	-0.65542
22408951	4.256	7.02728
17512401	-6.5628	-32.4215
17513562	7.9667	0.82658
22415197	3.0709	-9.66762
22402127	13.7182	11.71
17507084	10.5449	5.86648
17513691	7.3906	4.66498
17513188	8.9966	3.16038
17517256	5.5004	3.86618
17513273	6.171	3.01098
22409003	9.8481	-4.78722
22410402	9.005	-9.56652
17504659	4.5633	-0.54912
22409250	12.7607	9.31668
22413301	8.1789	5.25928
22413066	3.6886	-15.5527
22409265	3.9081	4.60338
17505886	5.2687	-1.66392
17510120	4.2073	-32.2574
17509997	8.2408	-4.33082
22409137	-0.0002	-2.82012
22412983	14.3952	0.76438
17507280	7.0525	-8.91092
17513311	10.531	2.39628
17503871	8.7968	5.31808
17506042	11.6193	8.91638
17517167	9.8666	5.40728
22403888	5.8316	-4.38932
17510966	-31.7434	-73.7461
22409419	8.5636	-4.14622
22401685	-13.4104	-63.7611
22410965	6.7695	-4.44172
17506488	5.946	-4.10582
22407270	0.0794	-4.80102
22407556	3.6008	3.59768
22413959	4.5097	-1.56802
22408631	2.8965	-4.26892
17514263	10.6912	4.96698
22405354	4.8731	-4.72182
22409481	4.0417	5.74028
22409114	0.9708	-6.73892
22416744	5.6897	-4.38252
22406880	6.6207	-0.24592
17510153	1.4903	-8.11942
4248844	0.8156	14.3049
22409657	-2.0292	-0.01442
17432434	-5.1825	-2.66362
22407279	-1.5099	-4.74932
22411007	12.7686	9.14538
17506104	13.347	5.04958
17511906	6.8503	13.4042
17510046	9.7664	14.3711
22414074	2.6352	15.6728
17513981	13.8056	13.8033
22409576	11.7899	-1.08612
22409002	12.8514	24.9884
22409329	-2.0866	-25.2203
22409337	17.625	12.8542
17514119	10.0091	7.27958
17508912	5.9588	-0.96602
17510844	9.0863	14.8569
22400448	5.5288	-39.017
22408812	13.3671	8.38068
17508072	11.3884	-3.57822
22410799	12.8483	3.67698
22408927	13.77	5.44908
22408933	6.4973	-21.6855
22412948	9.2275	2.38558
22411141	12.8285	3.80908
17513684	-5.1374	-61.9364
17513633	4.7855	-22.5335
17506896	-4.6805	-71.5427
22407928	-12.2451	-70.4356
22407734	17.6866	13.0942
17506733	10.0603	6.54978
17513674	10.3303	13.6374
17506892	4.0119	-33.9979
14737586	16.6804	22.582
17433878	7.4316	11.0247
22402636	5.0563	18.6486
22402516	3.3204	6.47298
22411896	14.2082	19.1401
17432573	4.8832	-18.2427
17508102	11.134	15.2462
22417015	2.1143	-22.0309
22400813	17.055	23.4101
22410160	8.8387	-11.9351
22414049	28.7199	29.5317
22409723	10.9062	1.60428
22412423	14.2985	1.49488
22410016	14.4738	3.23068
22410125	5.5994	-3.62132
17433920	4.4874	2.15318
14740952	4.7034	-2.35342
17509950	12.0322	9.42438
17514643	6.3965	6.64488
17514642	7.3017	4.83248
17513359	8.8095	-0.98792
17514641	-24.5704	-68.6643
22409428	-0.7611	-13.6453
17506950	4.8704	1.03048
22411894	4.3288	4.22478
4251328	7.4657	6.52988
17507956	0.4743	-42.5039
22409496	10.9303	8.54778
22408143	11.03	6.75888
17432420	7.9363	16.8549
22406324	7.7284	10.7807
17433279	5.5303	2.16958
17516368	4.9199	-9.49072
14733806	9.0471	4.25368
22408809	15.3459	20.4978
17505409	4.319	4.74198
22408955	6.6093	9.94038
17433912	8.392	-18.9277
14730392	11.1935	1.33598
17516715	6.524	5.18928
17431686	-1.7516	0.07088
22415269	-2.3927	-39.0861
22414322	-5.7457	-2.66552
17431605	-0.4163	-6.91872
14738141	-1.4087	-4.63932
22415170	-10.4646	-39.4952
22415246	-5.5333	-7.56022
14730380	1.9737	-12.3384
14734410	-46.2498	-75.7436
22406631	-5.8596	-10.8715
22411185	-3.751	-3.30232
17433976	-6.1917	-10.9327
22412460	-8.1798	-27.0368
22400922	-0.7292	-8.32182
14741551	-0.545	-6.51672
14730441	-2.7851	-17.577
17510954	2.466	3.39098
17511414	-0.5998	-1.16692
4248522	-5.29	-19.2557
17509467	1.434	0.93278
17510754	-11.4161	-12.3836
17507804	-1.1939	0.25228
17511127	1.3783	-7.36182
22415227	1.2477	-8.32952
22409700	-0.353	-5.47782
22404572	-2.2392	-7.18602
22408203	-12.6382	-30.7032
17508308	-0.47	-1.65612
22413710	-0.9365	-0.89052
17512001	-8.4861	-11.2414
17510868	-8.7814	-6.79982
17510869	-2.8976	-33.9323
17510841	0.4695	-4.74532
17504761	-11.3141	-10.5542
22411072	-5.0531	-7.38382
17507670	1.0654	-3.40602
17510823	0.6917	-3.53632
17507200	-0.3929	-3.59542
17516529	4.1183	8.33098
22415209	-2.8567	-12.7028
17507303	0.7474	-7.56882
14730386	6.5422	-0.42232
17507665	2.4937	-15.189
17507762	3.9349	-1.07722
22413883	2.0158	-10.5509
17507321	3.5893	-1.19822
14732183	2.2106	4.28648
22411490	2.4034	-4.72852
17512211	3.9331	-5.38552
22401150	-3.1579	2.00578
14737749	0.4404	-0.89382
22413690	2.2593	-3.08022
17433317	2.9279	-6.56412
22401114	-0.4328	-25.0914
22408323	1.9318	-16.3831
17517442	3.9321	-0.53602
22412308	1.7815	0.97418
17507912	1.7615	-0.37482
22409740	7.0051	1.85538
17511400	13.8836	12.1112
22403472	15.1303	18.4098
14737651	16.195	-10.0923
17431634	17.8536	7.28018
22410259	11.793	0.32058
22409511	13.3663	7.53888
22406347	17.6861	12.9887
17509397	0.5893	-50.3626
22414010	12.587	-38.4919
22405458	18.8415	5.46488
17504942	14.5407	9.61598
22409825	13.6629	-47.3017
17433836	15.4748	6.77498
22416579	18.3326	2.61078
17431603	4.348	-46.0185
17517143	13.6581	-0.29682
17511910	-1.0605	-55.9141
17512162	15.9061	19.2832
22409651	20.6159	8.54548
22403117	-6.5248	-59.5561
22415114	14.6969	-16.4159
17433789	15.432	-28.7106
17433987	16.4921	4.62208
22416576	15.3903	18.2867
14729554	14.8706	-0.81082
17431803	6.8255	-10.0097
22402863	7.8562	2.04428
17514804	14.0875	9.67488
17513208	7.8455	2.21908
17510737	12.7755	7.38478
17507383	17.2952	13.4697
17431673	14.546	10.7514
17431752	8.2818	8.82658
22408495	9.1132	-23.0189
17509517	7.154	2.99598
17514803	10.9555	-5.60932
17514265	9.1211	-16.2673
17433064	11.7871	-0.12172
17510194	19.6765	21.1321
17505883	7.5525	-4.02112
14740606	-3.0536	-50.8395
17505302	9.4056	4.23118
22401048	-2.1041	-48.516
22407576	12.2767	2.48428
17508149	14.0147	-6.39142
17505169	21.115	18.7023
17511895	5.6924	9.35918
22402076	15.7272	2.65548
14732823	-4.6905	-44.7845
22415029	10.6753	4.05638
22409224	10.1046	13.2152
17507599	5.396	-32.9542
14737495	6.0818	-32.3245
17506088	11.0844	14.5225
17505991	12.2725	11.8271
17507640	11.7461	2.36958
22401807	10.4762	18.9473
17516074	20.2673	19.6446
22401093	11.3014	-19.4467
22406951	15.1052	2.08078
22400952	20.5003	12.0508
17513539	16.0938	16.4257
22413185	12.2904	-4.48412
22412512	15.442	17.7274
17512359	11.3375	5.59588
22401099	11.945	13.7586
17509389	24.5601	-10.9297
17509309	15.0734	17.2432
17507636	15.3417	23.2862
22408958	14.3795	10.7345
22414561	17.0444	9.24718
17504541	14.3969	20.0682
22407914	17.62	19.7954
17507803	10.8961	-26.5068
17505490	14.7888	13.9974
17513447	9.956	12.4902
17513443	5.0448	-36.521
17513474	11.9095	5.28728
17513528	15.6166	11.2949
17507747	17.646	-1.58762
22409305	13.1869	15.3374
17508680	1.0941	-19.4464
17512238	13.009	9.85958
859540	13.7578	17.8865
22413137	18.8068	14.5416
17505019	9.4761	3.55028
17511752	13.6403	-1.18852
22400711	10.384	10.6578
22416954	13.0663	9.80338
17507602	12.5754	14.512
17515034	16.5017	16.6924
17509700	11.1983	11.0323
22406085	9.4174	11.4509
17433873	12.4129	14.9646
22412254	4.202	9.29338
17511761	10.2989	16.9923
22412517	5.7551	6.31258
17517434	8.623	-13.5908
22412306	14.3106	9.94508
17511763	8.3201	-5.23752
17511771	4.9604	-21.3317
22412442	9.0782	11.9635
22409513	14.7387	15.061
22409405	13.709	10.6834
17516790	10.1428	17.4688
17512348	6.255	-30.9825
22405869	-15.2642	-70.7877
17511392	15.268	18.1231
17515781	5.8617	12.5093
17515813	16.5615	30.2027
17511607	21.9985	24.841
17511801	21.7098	20.7219
17511800	11.8849	17.2584
22411313	0.7918	20.6776
17504734	9.4473	-4.32252
22409425	7.7593	15.1503
22411659	17.5864	7.71788
22401948	12.5696	16.6375
22401458	-4.0409	3.61768
22411642	6.2363	2.64168
17511806	0.7506	9.11898
22405885	3.4075	-3.88202
22404671	0.4756	2.85598
17511063	5.9295	-23.0293
22405848	10.5726	-13.6611
17511096	0.9358	-18.6815
17510706	6.4168	-21.2794
17515303	-6.8537	1.20028
17513695	-0.0212	-8.30172
22416811	8.8952	13.3364
14735257	-43.7868	-71.5449
22413603	-3.5474	-0.61282
22411622	-82.603	-81.7232
17504678	14.5064	8.39408
17515294	11.0008	-4.88762
22411378	6.2563	4.28288
14729698	-16.2094	-45.2979
22413079	11.5745	-4.25242
17504783	8.8007	-0.62722
22413476	4.9682	-5.08472
17507420	1.2213	-3.93682
17513398	7.2	5.36338
17510496	9.6971	5.53958
22411640	6.8914	1.80668
17515702	6.0499	-3.80242
22412747	5.2168	-2.89042
17510006	7.0819	-0.79552
22413740	6.8492	-1.15052
17510447	9.3249	-3.26052
17434125	9.8649	2.89848
17510060	3.161	-52.8336
22412803	-23.5824	-63.1057
22409138	1.8106	-37.1719
22413463	3.3128	1.19098
22408287	8.3204	14.4237
22401724	7.4661	3.46978
22412060	9.2181	-2.67292
17433389	-1.2342	-3.58102
17432826	4.8469	-6.55982
22401919	4.8823	-0.85352
22408226	3.8656	6.09228
17433155	4.5455	3.53638
22412883	6.657	-1.56242
17507179	7.5827	9.94528
17512834	1.1039	8.76398
17507502	1.7181	-12.8188
17511225	7.9419	7.83438
4241118	6.7013	20.4748
22404379	4.7067	-1.51332
22412978	6.1121	6.72568
22410277	-0.1414	-16.6348
22410264	10.4266	9.04658
17416311	-3.4862	-13.2747
17509813	0.7413	-12.1046
7973558	-0.3464	-15.4694
22406545	-0.7394	-11.5723
17509718	5.0575	-14.1503
14730708	2.3639	-6.23852
14737765	-2.0304	-13.2816
4242030	-0.6687	-21.4524
17433916	-0.8105	-14.6534
17516049	1.4652	-6.26892
17514647	1.4385	3.66218
17516660	6.4062	-0.92712
17509924	3.7886	-6.57662
17513676	-4.1341	-59.4029
17509229	-4.183	-29.5054
17513829	0.9824	-7.43432
22406144	-4.4201	-4.85772
22410996	4.0886	-18.7141
17431645	0.9172	-16.701
17512493	4.7311	-1.22712
17509551	-0.3355	-9.26622
17432031	-2.0527	-15.0471
17507958	-11.151	-6.05852
17509271	-3.5596	-20.924
17431628	1.9042	-13.3086
17431463	-5.3501	-15.5466
17515872	-1.4558	-15.2328
17432379	1.0435	-14.4114
22414064	-0.4292	-3.05162
17506020	3.6122	-51.2251
17508848	-1.9166	-9.66002
17506460	-3.6688	-10.8847
17515863	-1.1534	-17.3255
22411508	5.9016	-8.03152
17514014	1.7535	-2.27962
22415618	-1.6154	-8.68582
22408742	-2.1105	-28.7966
22401299	4.3852	-13.1033
17506726	-0.7932	-14.9687
17515568	1.6345	-6.97982
17513357	-6.6981	-18.8604
22403402	0.3672	-4.66362
22408640	1.9862	4.96238
17513377	-9.1377	-7.72162
22415267	0.3342	-10.5281
22412703	-18.321	-62.9803
22413004	-0.5778	-11.2518
17516203	-6.6797	-11.3604
17516176	-1.4801	-17.5284
22401921	-2.5674	-20.5556
22400618	4.5727	1.05768
17514509	-0.279	-4.42572
22403983	-6.094	-12.4434
17507187	4.2658	-11.1592
17513396	-2.6068	-6.56672
17516999	3.908	-3.52482
17516117	3.0827	-0.63052
17516135	0.5264	-13.8429
17432452	2.5833	-5.21852
17509744	3.3831	-4.39572
22406886	1.1454	-7.92272
22406758	10.7237	8.90728
17509386	4.0671	-39.0267
17509364	4.0977	9.00388
22412639	4.6549	-6.68302
22411657	16.6552	10.4433
17516865	14.2584	4.66238
22412767	16.0368	-0.96652
22412929	14.3412	1.95958
17432249	6.6289	15.512
17511868	7.1353	-0.06732
17506329	0.7366	-31.7657
22408136	14.6995	8.56358
22404101	13.4806	10.8007
22405591	6.2579	-14.1743
22413055	8.7537	-26.5563
22408082	10.4497	8.32558
17511843	16.9561	6.71308
22412000	12.5208	3.44418
22411872	11.5578	6.54708
22408177	5.1606	-30.7594
22409801	11.8858	5.42478
22405578	2.7456	-18.6719
22408225	7.1064	-38.8843
17511092	14.9327	-4.57672
22413626	15.6519	2.99388
22407544	7.2378	-11.8336
22402597	14.0563	4.67938
22405586	14.036	11.1103
22405035	11.2852	-2.31692
17511851	12.109	1.93948
22405013	10.2179	2.56428
22404922	8.9762	7.75478
17512447	6.9284	8.61818
22414175	10.5258	4.26218
17516381	10.7371	5.86118
22408938	4.1421	1.55278
17511839	9.3334	-2.23932
4241151	10.5917	5.66878
4245620	6.6364	4.75108
17504626	9.5592	5.03658
22412505	7.0957	7.39848
17515469	10.4858	-24.6032
17512406	9.7027	-4.79212
22404120	10.9611	5.07708
22412587	3.9948	-3.19882
17508288	6.6009	0.95958
22414003	9.3721	9.24538
17509372	8.8814	2.48148
17514122	9.4734	-6.20032
17514123	-9.3429	7.10798
17506520	17.3324	14.7547
22415522	9.3732	9.27018
17511479	3.7361	0.65168
17505006	12.2508	6.24978
17508936	8.1956	-1.43732
17508188	-0.9104	-4.05142
17509336	6.972	-3.00462
17509844	6.017	-4.11092
17509269	8.938	4.91388
17506536	9.4423	-4.46392
22412557	7.4933	7.42958
22412147	3.7288	-3.35752
22412283	2.1275	3.35228
17506503	8.2799	7.93408
22409807	7.2359	7.89788
17508265	4.7056	3.75088
22406734	3.537	5.81628
17506484	5.1228	4.58968
22414335	5.082	-13.1142
17516110	9.5013	-3.81012
22405041	5.9756	2.22058
17509825	14.2578	7.40468
22414662	6.4393	-16.5603
22408501	10.1329	5.79048
17504789	8.325	5.28518
17505095	8.6297	-1.84832
22412510	-5.1431	-8.96762
22412672	4.7657	-8.32282
22412656	9.3004	-5.54392
22412737	-2.3805	-2.21122
17508505	-0.0107	-5.91092
14733838	13.1554	-4.75442
22412521	1.7005	-24.9137
4251071	10.5104	4.13958
22416910	5.3377	-23.5789
22407731	5.9628	-1.50042
17509186	-0.3024	-25.7755
22412432	3.6724	-3.47502
22411991	2.4536	-11.4261
17508576	2.0711	-3.91322
17514080	4.2202	1.65658
17509211	-4.2129	-41.6733
22408784	5.4347	2.55988
22408392	-5.7031	-29.4884
17516762	12.3031	-8.94132
22406973	9.2331	-24.4538
17512213	11.615	1.54948
22400941	9.6714	-2.90832
22416927	6.1938	3.58818
22407056	9.6405	-0.10412
22416928	-4.1369	-24.1083
22409566	2.5085	0.19968
22409194	3.266	-20.3158
22406699	11.9644	5.37618
17513012	6.6184	-0.75202
22400468	-0.3756	-32.6085
22415203	9.2519	1.11808
22409363	7.6496	2.92088
22406592	4.8831	-5.62762
22403568	9.0456	-9.88082
22409421	7.1397	10.654
22400685	6.7244	8.29508
22404373	5.0033	-4.55722
17509831	5.1831	-5.84672
22400944	8.4424	10.9744
17513176	4.5725	9.65068
22409567	5.4708	1.03908
17431718	5.7578	-12.0137
22412661	10.8485	5.78268
22412479	7.0686	9.19798
22412474	10.3436	14.6579
22409404	10.5581	13.2776
17507904	3.683	11.8294
22404708	7.6758	11.0963
22414622	11.3567	2.27208
17516404	10.1921	11.0805
22406464	2.7175	-18.6495
17507446	5.3657	0.20338
17515564	-26.639	-68.1466
22412563	8.3101	8.34508
17516696	10.5325	6.29508
22411667	11.1769	1.55778
22410921	10.2274	-6.01332
17511944	11.3978	0.73178
17504965	3.7077	-7.32162
17510234	10.4956	-0.56522
17432531	10.8375	-29.9798
22410416	-6.4193	-33.3349
17512903	0.9362	7.46208
22408393	4.7246	0.13728
22416772	2.5178	2.44748
22406487	5.7228	1.50048
22406075	1.7746	-7.08082
22403982	11.7704	-3.17902
22401742	3.2543	-3.36452
17432520	6.363	-8.27952
22406853	5.0001	3.10928
22406093	3.7073	-1.24942
17434082	-0.411	-40.0366
22406680	8.0469	-0.50322
22409834	3.1073	-3.52152
17511667	3.4928	-1.87752
22411868	-2.7917	-5.54742
22406275	-8.5619	-18.0723
22406846	2.0763	0.05698
22413613	-6.1848	-23.6862
17434087	1.7607	-23.3156
17510206	0.1273	-6.26092
22411437	-3.3484	-56.5305
17507527	1.3927	-2.31232
22405946	3.8496	-5.50442
22411293	-11.9711	-14.0145
22411064	0.1548	-16.917
17507826	-5.0132	-37.0173
14721995	-58.1826	-71.4634
17516601	5.1496	-3.96402
17516600	1.2145	-7.68342
22413856	1.0115	-14.6471
17505201	3.0502	-0.20532
17515270	-3.9147	-30.9184
22408240	3.4109	-4.46902
22404274	-6.1504	-48.9707
22408895	3.0333	-7.95982
17508721	-3.2043	-30.8208
17514794	-0.3415	-1.07172
17432154	0.1775	-0.79222
22411519	5.6002	-18.2724
17514482	5.3275	-5.36652
22413708	7.1388	11.1545
22404336	5.8939	-4.11362
22413706	-0.8677	-5.11902
17432009	5.2481	-0.70232
17516393	8.3906	17.3075
22410967	7.408	-1.89282
17515920	5.9852	0.77508
22410966	8.0687	3.98518
22400862	-3.7778	-29.565
22409652	8.5886	8.51158
17503747	10.7498	23.878
17416397	0.5686	-10.3435
22400684	6.2122	-4.80582
22410933	1.1535	-3.99412
22413981	1.7862	4.24568
22410563	3.6579	0.45558
17508169	-0.6466	-6.10272
22413825	4.3214	1.95708
22406659	4.9067	2.22058
22406359	-63.4123	-69.5577
14737656	3.0578	-3.04022
14731652	-71.1658	-72.3772
22407958	-1.5416	-6.09982
22407817	7.5608	5.12098
17412290	3.8779	-4.93602
14729740	0.5277	-2.70002
14729541	1.7054	-1.60962
17508097	1.2547	0.09718
14737755	1.4176	7.28838
17514425	4.1469	-5.14882
14734318	3.04	4.98358
17505983	-1.1108	-3.40042
22413186	-0.6825	-35.4008
17505898	4.398	-8.34822
22409827	4.4961	-25.6339
17511395	13.0836	6.58848
17512191	10.2103	-7.08392
4242699	5.9229	2.08568
17432668	5.8343	-0.59202
14737486	0.7524	-18.8633
17516113	1.848	0.36768
14735355	6.1367	7.48268
22408385	4.0998	4.06038
17505774	7.0706	10.4078
22401454	4.3049	3.84338
17514901	3.9966	0.37248
22410822	9.3029	1.37808
17514258	7.5041	7.44648
14732960	5.6957	6.56648
14741513	5.8259	3.80708
22402242	1.9449	-18.9019
22401993	2.9757	-1.99332
17432585	2.0978	-22.4734
17433605	8.3006	15.6865
7971136	4.3426	-5.39232
22403478	4.6861	6.40828
22402245	-1.1956	1.22748
22402794	-8.687	-51.1045
22402716	4.894	11.6441
17433342	6.9378	0.01278
22402029	6.6044	-2.89442
22415131	11.385	-30.5508
17511064	-3.8057	-66.7684
17433255	8.4799	-12.3321
22414556	15.1783	-0.27362
22409724	22.3539	12.7642
17510195	13.8917	-5.67392
22404665	9.0304	-26.6171
22415137	1.7058	-34.7543
17511030	10.2287	-29.7232
17433183	12.0158	20.6889
17510782	18.5307	17.4412
22401659	16.3499	-18.2245
22405897	-81.1707	-75.9319
22415237	8.7004	-6.75612
22414218	6.9416	8.54938
858106	11.3078	-7.52762
859469	7.4995	8.42638
17504948	22.124	15.5414
17517330	-0.4858	-26.5584
17506074	9.5035	-6.65872
22413547	-25.9641	-65.3551
[truncated: 304,896+ more rows]
