# Supplementary material for: Global Analysis Reveals Families of Chemical Motifs Enriched for hERG Inhibitors
Source: PLoS One. 2015 Feb 20;10(2):e0118324. doi: 10.1371/journal.pone.0118324 (PMC4336329; doi:10.1371/journal.pone.0118324)
Supplement: S3 Dataset — (XLSX) [file pone.0118324.s003.xlsx]

## Sheet: hERG
PubChem Substance ID
22403712
22411435
17513249
17512209
14729741
17511100
17508525
22415279
22408265
22408599
22412433
22412478
22400943
17507161
17517329
22401062
22405098
17511476
22400916
17434161
17509471
22400891
22405445
17512472
14731837
17431951
22407705
22409079
17510952
17509704
17508375
17507170
22416842
22416445
17508756
17504408
17508459
17511803
17509178
22401065
17509298
17514659
17509604
17509606
17509573
17509257
17507251
17517135
17517191
17514487
22401632
17432485
17509828
17509465
22411462
22408934
22415255
22403850
17509661
22415357
17512161
17517157
17509501
22416661
17509855
22401069
22408587
22408602
22408582
17513422
17507215
17509788
22411128
17508652
22409754
22415041
22408050
17509784
22413377
17511102
17508515
17508612
17511989
17507453
17514492
17514494
22405594
17511951
22404903
17509278
22416979
17509777
17516379
17503846
17505050
17509812
17509280
17509836
17432580
17506977
17431881
22412928
22412829
22412932
17416380
17506982
17432059
22411071
17516229
22413270
17517450
17514571
17506038
22402474
17508339
22414713
17505120
17517234
22411394
17512297
17506919
22401081
17432784
22401841
17512610
22414857
22401005
22413913
22413417
22409095
22400959
22413523
22401029
22410292
22411079
17512788
17513700
17513934
22414573
17514414
22414730
22413585
22409594
17505122
22414798
17514366
17434012
17433262
17434038
17512355
22401770
17513906
22410986
17506295
17504347
17433932
22407540
22407779
22402533
22410011
17515808
17506917
22401428
22404534
17515816
17433815
22404532
22404409
17510845
17509773
17513261
17516133
22409614
22400738
22410635
14732756
22415504
17413402
17432378
17510317
4251293
22400382
17509295
17509330
17509032
22416523
22411069
17514257
17516666
17511101
22408139
17517406
22408217
17432727
17432304
22415210
17510849
17509910
17509319
17432862
22415149
22410937
17507824
17504964
17506141
17515827
22417031
22408234
22415332
17516901
17517369
17507925
17516618
22414086
22407283
17431789
14737658
22414505
17516619
22409135
22402006
22416650
22416899
17517470
17512006
14741514
17517218
17513240
22415233
22407687
22415395
22407918
17432694
17509916
22408948
17432677
17508568
17512106
22408009
22402113
17517405
17517475
22409115
17513216
17510072
22402547
17516494
17509435
22404417
22406717
17506879
22400967
22414303
17510054
17516116
4248396
17412306
17510906
17506604
22409520
22401520
22414341
17515814
22414001
17513165
22412603
22412367
22414364
17517467
17510290
22403717
17511681
17513761
17512251
17510237
17510175
17508855
17510232
17510268
22406690
17508801
17509845
17508853
17433253
17431846
17512155
17509724
22406410
17510146
17433719
17516712
22411066
22412791
17416347
17508558
22414428
17510650
22411242
22400593
17515166
17511764
17511769
22401255
17515809
17513204
22403630
22405896
22401274
22413250
22401068
17509530
17516325
17508590
22407995
22409365
22415213
17433535
22413764
22405091
17505377
22407931
22408975
22406021
17510252
22407255
22401238
22407055
17432057
22406945
17510213
17506796
17506372
17506580
17512410
22402935
22407184
22407035
17512237
17506769
22410668
22410908
22410783
17508125
17514775
17505098
22407416
22407044
22407409
17514930
22407481
22410491
17504440
22412019
17509822
17507351
22413113
22409407
17433396
17432153
22411675
17511332
17511224
17514394
17431996
17505196
17507877
22410601
22414621
22409537
17433930
22413942
22413558
17432575
17433575
22413368
22413877
22410414
22415040
17433508
22411300
22405089
17509438
17513765
22413970
22412942
22406884
17510196
17511530
22413441
22412752
22413265
17515338
17512408
22408688
17511600
17513632
17433729
22405261
22410393
22413495
17508603
22413053
17511553
17505817
17511523
22411409
17416396
17512342
22412434
22412953
22405097
22405048
17513189
17505202
17505051
17505211
22401670
17506039
17505212
17512358
22405862
17433305
17510039
17516371
17505930
17505968
14737758
17511837
17514020
17504019
17511668
17512086
17505926
22410816
22403857
17505766
17505948
17506156
22411898
22402535
14730883
22412004
22416798
17511494
22411712
17432374
17432218
17432166
17508643
22406658
22415290
17433034
17506008
17434134
17505389
22416601
17510358
22408513
17433027
17432525
22411775
17431944
17511091
17512398
22414456
22414455
17431932
17431949
17432564
22404424
17513383
22400817
22406463
17511040
17507354
22410352
22407948
17517257
22401279
17432000
17517000
17505408
22415221
22415691
17509630
17517028
17432024
22410911
17513316
17432028
17432354
22401422
22407514
22406827
22416916
17511697
17507801
17511466
17504612
17510388
17511996
17516863
17510613
17504692
22409536
17504473
17432428
17432137
17516232
17507551
17432524
22411108
22415609
17514588
22410560
17512933
17431986
22412090
17432171
17512328
22414527
22414538
22401098
17432037
17432036
22411611
17515565
17515258
22411684
22409383
22410638
17506364
22414376
17506801
17506305
17509988
17504607
17509282
22414285
22414510
22410010
22403399
22404810
22415147
17508703
17508462
17505354
4250032
22405123
17510021
17509605
17515293
22405161
22402283
22414252
17509711
17508440
17414848
22414526
22413822
22404147
17507806
843568
17431473
17431666
22414522
17431902
17431883
22408966
22401095
22414149
22409727
22408516
22408954
17504825
17508032
17434143
17508106
17516512
22413497
22416987
22412351
17510399
17504487
17431866
22404089
22408065
17505818
17505614
22413924
17504221
22407300
17507749
17508677
22407755
22413534
22404709
22412578
17508040
22410947
22414407
22413658
17508177
17432659
22414898
17516511
22414884
17513861
22401620
22402463
22415354
22413605
22400699
17516318
22401091
22402415
22402322
22414118
22408076
17511149
4247910
22411229
17507709
22406349
17504653
22414740
17512466
22411465
17513167
22402345
22414850
17432168
22411446
22400863
17508257
22408022
22414560
17433991
17433728
17433365
22400828
17508275
17508029
14732697
17432538
22415763
22415174
17507720
22407474
17506976
22401795
17507186
17416393
22415721
22402302
14735424
22402298
22408734
22408896
17509305
22409028
17509281
22414663
853174
22408072
22402370
22402365
22404144
22408608
22414661
22415738
22414648
22402368
22401962
17510121
7973732
22408013
22414905
22414678
22408023
22408609
22408691
22408601
22414276
22400361
22407857
22401886
17512097
22408604
22412520
17509824
22408942
22408574
17504230
22402290
22400705
17509316
17511277
22408709
22408661
22408540
22414517
17505981
22402289
17515307
17511940
22408960
22408181
22416790
22408712
22414493
22408813
22410745
17432583
17508705
22412330
22400501
22400368
22408006
17434011
17503912
22411109
17504432
22414166
22401963
22414282
17507567
17433670
22414389
17516740
22401045
17505450
17504973
17505066
17506106
17509974
17504613
22401673
22413826
22405242
22414294
22413151
22413284
22409295
22407659
22412604
22411104
22413833
17509390
22413362
17505061
22405027
22404573
22401830
17507487
22412472
17505349
22415591
22415689
17505384
17516730
17510468
22404976
22401943
17508461
22401078
22404986
17503885
17504961
14737628
17510270
22415078
17434088
22404594
22404674
17508941
17510193
22411624
22407419
17506054
17513260
22405404
22411888
22411989
22415106
22412364
17505953
17505523
17512405
17504928
17504087
22413093
22414421
17505067
22407758
17508541
17511672
22413023
22409014
22400792
17509478
22413010
22416813
22413278
17509116
17509880
22409803
17433122
17517454
17504697
22402459
22412592
22411489
22414050
22411495
17507601
17433524
22410573
22404597
17508324
22411257
22414047
22416662
22411562
22404434
22411463
22411404
17507510
22411356
22411494
22411996
17432532
17431983
22410875
22404617
17503957
17432462
17431970
22407518
17509659
17432348
22410303
17509759
17432576
17432043
22412361
22410276
22400715
22402455
22408070
17515405
22404904
22409590
17507163
22406045
17507710
22405401
4256984
22415275
17510811
17506076
22400970
17511007
17507611
17510572
17505047
17508913
22412772
17508779
17516717
22408147
22409999
17432389
17509664
22402933
17510702
17508354
22408949
17505947
17511633
17509279
17503780
17505615
22405237
17511891
22408747
17514548
17508024
22410811
22408736
22401381
22410665
17516997
22404793
17507550
22415303
22404361
22410354
22410808
17517362
17504909
17510739
17514652
22403578
17514459
22415168
22410546
17507442
22401852
22404790
17514530
17514381
17516326
17505165
22410406
17513393
17507592
17514085
22411917
22404656
22401148
22413847
22407362
22415329
22415318
14732699
22407307
14737616
22409547
22413197
17432360
22410860
22410684
17505822
22409671
17508282
17512136
22408943
17508627
17431567
17431633
17433485
17512499
17432387
17432386
22410826
22402934
17507921
17432442
17505364
17505726
22408017
17509126
17510455
17508556
17509029
22401028
22411637
22411871
22402795
17507624
22401980
22413216
22416923
17505846
22416787
22401118
17509755
22416793
17510207
22400742
22410300
22416960
852225
22402631
22402367
22416641
17508302
17433818
17504642
17434074
22410843
17510088
22407730
17505778
22413083
22410177
4241950
17431530
17513159
22404704
17432223
17432681
17504901
17506110
17512794
17513709
22412062
22413721
17509087
22401054
22415545
22407451
22407859
22407484
17506164
22407077
22413063
22415383
22414397
22413365
22407873
4246908
22414532
22404831
17508036
14730707
17511624
4249947
17507241
14737630
17416167
17431829
22403565
17514369
14737611
17511595
22417025
17511972
14729551
22405454
17507065
22412244
17507529
22405238
17511372
14733237
22401339
17432004
22401008
14740951
22409845
22411002
22410636
22412397
17431979
17510302
22408518
17509980
14732814
4240766
22412555
17506125
22415094
17504914
22414679
853607
17511693
22404775
22405341
4244927
17505773
4263592
22400815
22407575
22401786
17517239
17512284
22415264
22416872
22404404
17514800
17514862
22416810
22416815
22416834
17514351
22404681
22405029
22401055
17510387
14734335
22415502
22404119
22404116
22412222
17516564
22414720
22414557
22413680
22413462
22413342
17433007
22408391
22412424
22403383
22413760
22413686
22413458
17505002
17509262
22401794
17504658
17512931
17510119
22413657
17509851
22405950
17508209
22410957
17515292
22416728
22406915
22409128
22416776
22401942
22414564
22404170
22417026
22411354
17505371
17504684
17505340
22414861
17508219
22411351
22408471
17509881
17513253
22408165
17433538
22407364
22405908
17511485
17511750
22400833
22400830
22405740
22406890
22413857
22400897
17511424
22415544
17511872
17514540
17514702
17509793
14730393
17515473
17510893
22415518
17511610
17504289
22416868
17433395
22408395
22417014
17511477
17431850
17511844
17511478
17510584
22410748
17511390
17508250
22416841
17510889
17432479
17432140
17431972
17508229
22414271
22410880
22406687
17431808
22415594
17509368
22405018
17510173
22405001
17510096
17505059
17505382
17513029
22415690
22415710
22415559
22406249
22406205
22406891
22406067
17431786
17510319
22413572
22413555
17509859
17509291
22406694
22406644
22410602
17516515
22413517
22416529
22413403
22413340
17509576
22408571
22416783
22403932
22404504
17510732
17431984
22414726
17431975
17508893
22401682
22415240
17511698
22402860
17510634
17510646
22402003
22403019
17510574
22415346
4258140
17506077
17514582
17512688
22416932
17517478
22407423
17433938
17517213
22402292
17510394
17507940
17510393
4244893
17510771
22414993
22414873
22408968
17509603
7966615
859701
22400651
17504752
17510204
22409309
22413564
17505052
17509585
17517368
22407537
17505198
17509398
17510246
22400597
22416524
4243693
17509020
22408048
17513076
17507778
17513404
17506790
22415251
17508806
17509674
22414960
22415250
22404096
17508974
17509039
22410887
22405434
17508453
17507495
17508972
22415220
17508968
22406877
22414354
22401050
17507713
17433459
22409693
22405585
17507919
22408267
22408128
22410895
17507326
17515869
17433816
17507671
17514112
17433607
14741554
22411455
22406901
22413666
22406142
22413498
22402433
22413891
22404160
22404151
22403545
17434108
14740948
22413452
22413190
22415753
22406762
17433700
22412915
22415548
17512196
17504548
17433786
22411274
22405379
22415521
22404502
17509134
22406761
22414697
22400652
22408951
17512401
17513562
22415197
22402127
17507084
17513691
17513188
17517256
17513273
22409003
22410402
17504659
22409250
22413301
22413066
22409265
17505886
17510120
17509997
22409137
22412983
17507280
17513311
17503871
17506042
17517167
22403888
17510966
22409419
22401685
22410965
17506488
22407270
22407556
22413959
22408631
17514263
22405354
22409481
22409114
22416744
22406880
17510153
4248844
22409657
17432434
22407279
22411007
17506104
17511906
17510046
22414074
17513981
22409576
22409002
22409329
22409337
17514119
17508912
17510844
22400448
22408812
17508072
22410799
22408927
22408933
22412948
22411141
17513684
17513633
17506896
22407928
22407734
17506733
17513674
17506892
14737586
17433878
22402636
22402516
22411896
17432573
17508102
22417015
22400813
22410160
22414049
22409723
22412423
22410016
22410125
17433920
14740952
17509950
17514643
17514642
17513359
17514641
22409428
17506950
22411894
4251328
17507956
22409496
22408143
17432420
22406324
17433279
17516368
14733806
22408809
17505409
22408955
17433912
14730392
17516715
17431686
22415269
22414322
17431605
14738141
22415170
22415246
14730380
14734410
22406631
22411185
17433976
22412460
22400922
14741551
14730441
17510954
17511414
4248522
17509467
17510754
17507804
17511127
22415227
22409700
22404572
22408203
17508308
22413710
17512001
17510868
17510869
17510841
17504761
22411072
17507670
17510823
17507200
17516529
22415209
17507303
14730386
17507665
17507762
22413883
17507321
14732183
22411490
17512211
22401150
14737749
22413690
17433317
22401114
22408323
17517442
22412308
17507912
22409740
17511400
22403472
14737651
17431634
22410259
22409511
22406347
17509397
22414010
22405458
17504942
22409825
17433836
22416579
17431603
17517143
17511910
17512162
22409651
22403117
22415114
17433789
17433987
22416576
14729554
17431803
22402863
17514804
17513208
17510737
17507383
17431673
17431752
22408495
17509517
17514803
17514265
17433064
17510194
17505883
14740606
17505302
22401048
22407576
17508149
17505169
17511895
22402076
14732823
22415029
22409224
17507599
14737495
17506088
17505991
17507640
22401807
17516074
22401093
22406951
22400952
17513539
22413185
22412512
17512359
22401099
17509389
17509309
17507636
22408958
22414561
17504541
22407914
17507803
17505490
17513447
17513443
17513474
17513528
17507747
22409305
17508680
17512238
859540
22413137
17505019
17511752
22400711
22416954
17507602
17515034
17509700
22406085
17433873
22412254
17511761
22412517
17517434
22412306
17511763
17511771
22412442
22409513
22409405
17516790
17512348
22405869
17511392
17515781
17515813
17511607
17511801
17511800
22411313
17504734
22409425
22411659
22401948
22401458
22411642
17511806
22405885
22404671
17511063
22405848
17511096
17510706
17515303
17513695
22416811
14735257
22413603
22411622
17504678
17515294
22411378
14729698
22413079
17504783
22413476
17507420
17513398
17510496
22411640
17515702
22412747
17510006
22413740
17510447
17434125
17510060
22412803
22409138
22413463
22408287
22401724
22412060
17433389
17432826
22401919
22408226
17433155
22412883
17507179
17512834
17507502
17511225
4241118
22404379
22412978
22410277
22410264
17416311
17509813
7973558
22406545
17509718
14730708
14737765
4242030
17433916
17516049
17514647
17516660
17509924
17513676
17509229
17513829
22406144
22410996
17431645
17512493
17509551
17432031
17507958
17509271
17431628
17431463
17515872
17432379
22414064
17506020
17508848
17506460
17515863
22411508
17514014
22415618
22408742
22401299
17506726
17515568
17513357
22403402
22408640
17513377
22415267
22412703
22413004
17516203
17516176
22401921
22400618
17514509
22403983
17507187
17513396
17516999
17516117
17516135
17432452
17509744
22406886
22406758
17509386
17509364
22412639
22411657
17516865
22412767
22412929
17432249
17511868
17506329
22408136
22404101
22405591
22413055
22408082
17511843
22412000
22411872
22408177
22409801
22405578
22408225
17511092
22413626
22407544
22402597
22405586
22405035
17511851
22405013
22404922
17512447
22414175
17516381
22408938
17511839
4241151
4245620
17504626
22412505
17515469
17512406
22404120
22412587
17508288
22414003
17509372
17514122
17514123
17506520
22415522
17511479
17505006
17508936
17508188
17509336
17509844
17509269
17506536
22412557
22412147
22412283
17506503
22409807
17508265
22406734
17506484
22414335
17516110
22405041
17509825
22414662
22408501
17504789
17505095
22412510
22412672
22412656
22412737
17508505
14733838
22412521
4251071
22416910
22407731
17509186
22412432
22411991
17508576
17514080
17509211
22408784
22408392
17516762
22406973
17512213
22400941
22416927
22407056
22416928
22409566
22409194
22406699
17513012
22400468
22415203
22409363
22406592
22403568
22409421
22400685
22404373
17509831
22400944
17513176
22409567
17431718
22412661
22412479
22412474
22409404
17507904
22404708
22414622
17516404
22406464
17507446
17515564
22412563
17516696
22411667
22410921
17511944
17504965
17510234
17432531
22410416
17512903
22408393
22416772
22406487
22406075
22403982
22401742
17432520
22406853
22406093
17434082
22406680
22409834
17511667
22411868
22406275
22406846
22413613
17434087
17510206
22411437
17507527
22405946
22411293
22411064
17507826
14721995
17516601
17516600
22413856
17505201
17515270
22408240
22404274
22408895
17508721
17514794
17432154
22411519
17514482
22413708
22404336
22413706
17432009
17516393
22410967
17515920
22410966
22400862
22409652
17503747
17416397
22400684
22410933
22413981
22410563
17508169
22413825
22406659
22406359
14737656
14731652
22407958
22407817
17412290
14729740
14729541
17508097
14737755
17514425
14734318
17505983
22413186
17505898
22409827
17511395
17512191
4242699
17432668
14737486
17516113
14735355
22408385
17505774
22401454
17514901
22410822
17514258
14732960
14741513
22402242
22401993
17432585
17433605
7971136
22403478
22402245
22402794
22402716
17433342
22402029
22415131
17511064
17433255
22414556
22409724
17510195
22404665
22415137
17511030
17433183
17510782
22401659
22405897
22415237
22414218
858106
859469
17504948
17517330
17506074
22413547
[truncated: 304,896+ more rows]
